# Supplementary material for: Blood leukocytes recapitulate diabetogenic peptide–MHC-II complexes displayed in the pancreatic islets
Source: J Exp Med. 2021 Apr 6;218(6):e20202530. doi: 10.1084/jem.20202530 (PMC8034384; doi:10.1084/jem.20202530)
Supplement: Table S2 — is a list of MHC-II peptides identified by LC-MS/MS from PBMCs isolated from NOD mice after glucose challenge (40 mice). [file JEM_20202530_TableS2.xlsx]

## Sheet: Sheet1
List of MHC-II peptides identified by nLC-MS/MS from PBMCs isolated from NOD mice after glucose challenge (40 mice).
Uniprot Accession(s)	Peptide name(s)	Peptide Sequence	PTM, AScore	-10lgP	Mass	Length	ppm	m/z	z	RT	Area Sample 1	Fraction	Scan	Source File	#Feature	#Feature Sample 1	PTM	Found By
P60710, P63260	Actb: 19–39, Actg1: 19–39	AGFAGDDAPRAVFPSIVGRPR		22.56	2155.13	21	-0.5	539.789	4	85.55	293320	1	19547	Unanue_7962_191213_02.raw	1	1		PEAKS DB
P60710, P63260	Actb: 29–39, Actg1: 29–39	AVFPSIVGRPR		27.23	1197.7	11	0.2	400.24	3	70.25	564840	1	13111	Unanue_7962_191213_02.raw	1	1		PEAKS DB
P60710, P63260	Actb: 40–67, Actg1: 40–67	HQGVmVGmGQKDSYVGDEAQSKRGILTL	M5:Oxidation (M):1000.00;M8:Oxidation (M):1000.00	39.35	3035.48	28	1.7	608.104	5	68.87	787690	1	12578	Unanue_7962_191213_02.raw	1	1	Oxidation (M)	PEAKS DB
P60710, P63260	Actb: 40–66, Actg1: 40–66	HQGVmVGmGQKDSYVGDEAQSKRGILT	M5:Oxidation (M):1000.00;M8:Oxidation (M):1000.00	41.25	2922.4	27	2	585.488	5	54.86	144760	1	8763	Unanue_7962_191213_02.raw	1	1	Oxidation (M)	PEAKS DB
P60710, P63260	Actb: 45–67, Actg1: 45–67	VGmGQKDSYVGDEAQSKRGILTL	M3:Oxidation (M):1000.00	17.5	2467.24	23	1.1	617.817	4	70.78	227260	1	13322	Unanue_7962_191213_02.raw	1	1	Oxidation (M)	PEAKS DB
P60710, P63260	Actb: 47–67, Actg1: 47–67	mGQKDSYVGDEAQSKRGILTL	M1:Oxidation (M):1000.00	17.49	2311.15	21	-0.8	578.794	4	69.02	175470	1	12632	Unanue_7962_191213_02.raw	1	1	Oxidation (M)	PEAKS DB
P60710, P63260	Actb: 47–66, Actg1: 47–66	mGQKDSYVGDEAQSKRGILT	M1:Oxidation (M):1000.00	16.93	2198.06	20	1	550.524	4	50.56	111730	1	7838	Unanue_7962_191213_02.raw	1	1	Oxidation (M)	PEAKS DB
P60710, P63260	Actb: 47–65, Actg1: 47–65	mGQKDSYVGDEAQSKRGIL	M1:Oxidation (M):1000.00	19.21	2097.02	19	0	525.261	4	51.52	82231	1	8032	Unanue_7962_191213_02.raw	1	1	Oxidation (M)	PEAKS DB
P60710, P63260	Actb: 48–67, Actg1: 48–67	GQKDSYVGDEAQSKRGILTL		22.15	2164.11	20	2	542.036	4	69.11	257720	1	12673	Unanue_7962_191213_02.raw	1	1		PEAKS DB
P60710, P63260	Actb: 51–67, Actg1: 51–67	DSYVGDEAQSKRGILTL		21.08	1850.94	17	-0.1	617.986	3	86.48	256810	1	19870	Unanue_7962_191213_02.raw	1	1		PEAKS DB
P60710, P63260	Actb: 54–67, Actg1: 54–67	VGDEAQSKRGILTL		17.28	1485.82	14	1	496.279	3	68.03	179150	1	12293	Unanue_7962_191213_02.raw	1	1		PEAKS DB
P60710, P63260	Actb: 90–106, Actg1: 90–106	FYNELRVAPEEHPVLLT		17.21	2026.05	17	0.5	676.358	3	97.2	32639	1	23772	Unanue_7962_191213_02.raw	1	1		PEAKS DB
P60710, P63260	Actb: 92–106, Actg1: 92–106	NELRVAPEEHPVLLT		17.67	1715.92	15	1.7	572.982	3	80.38	516390	1	17364	Unanue_7962_191213_02.raw	1	1		PEAKS DB
P60710, P63260	Actb: 92–105, Actg1: 92–105	NELRVAPEEHPVLL		21.9	1614.87	14	1.2	539.299	3	82.84	516590	1	18420	Unanue_7962_191213_02.raw	1	1		PEAKS DB
P60710, P63260	Actb: 92–103, Actg1: 92–103	NELRVAPEEHPV		30.52	1388.7	12	-0.3	463.909	3	52.48	541820	1	8215	Unanue_7962_191213_02.raw	1	1		PEAKS DB
P60710, P63260	Actb: 93–103, Actg1: 93–103	ELRVAPEEHPV		21.86	1274.66	11	1.6	425.895	3	53.01	54694	1	8331	Unanue_7962_191213_02.raw	1	1		PEAKS DB
P60710, P63260	Actb: 94–103, Actg1: 94–103	LRVAPEEHPV		23.38	1145.62	10	1	382.881	3	45.58	236470	1	6940	Unanue_7962_191213_02.raw	1	1		PEAKS DB
P60710, P63260	Actb: 95–106, Actg1: 95–106	RVAPEEHPVLLT		24.07	1359.75	12	1.5	454.258	3	61.15	273170	1	10205	Unanue_7962_191213_02.raw	1	1		PEAKS DB
P60710, P63260	Actb: 95–105, Actg1: 95–105	RVAPEEHPVLL		22.98	1258.7	11	0.6	420.575	3	63.16	507720	1	10742	Unanue_7962_191213_02.raw	1	1		PEAKS DB
P60710, P63260	Actb: 95–104, Actg1: 95–104	RVAPEEHPVL		28.13	1145.62	10	0.8	382.881	3	47	713150	1	7187	Unanue_7962_191213_02.raw	2	2		PEAKS DB
P60710, P63260	Actb: 96–113, Actg1: 96–113	VAPEEHPVLLTEAPLNPK		27.71	1953.06	18	1.3	652.027	3	83.05	164720	1	18605	Unanue_7962_191213_02.raw	1	1		PEAKS DB
P60710, P63260	Actb: 105–123, Actg1: 105–123	LTEAPLNPKANREKmTQIm	M15:Oxidation (M):1000.00;M19:Oxidation (M):1000.00	17.02	2216.13	19	1.7	555.041	4	46.44	108460	1	7096	Unanue_7962_191213_02.raw	1	1	Oxidation (M)	PEAKS DB
P60710, P63260	Actb: 162–177, Actg1: 162–177	TVPIYEGYALPHAILR		29.92	1811.99	16	1	605.006	3	102.28	131430	1	25534	Unanue_7962_191213_02.raw	1	1		PEAKS DB
P60710, P63260	Actb: 178–188, Actg1: 178–188	LDLAGRDLTDY		25.1	1250.61	11	1.8	626.316	2	93.87	135310	1	22614	Unanue_7962_191213_02.raw	1	1		PEAKS DB
P60710, P63260	Actb: 329–373, Actg1: 329–373	IIAPPERKYSVWIGGSILASLSTFQQMWISKQEYDESGPSIVHRK		20	5131.66	45	-2.7	734.1	7	128.09	319270	1	35349	Unanue_7962_191213_02.raw	1	1		PEAKS DB
P60710, P63260	Actb: 357–373, Actg1: 357–373	ISKQEYDESGPSIVHRK		39.3	1972	17	-0.3	494.007	4	37.57	322200	1	5602	Unanue_7962_191213_02.raw	2	2		PEAKS DB
P60710, P63260	Actb: 357–371, Actg1: 357–371	ISKQEYDESGPSIVH		24.46	1687.81	15	1.8	563.61	3	53.67	219590	1	8449	Unanue_7962_191213_02.raw	1	1		PEAKS DB
P07724	Alb: 426–434	GFqNAILVR	Q3:Deamidation (NQ):17.01	18.31	1017.56	9	1.6	509.788	2	83.85	127680	1	18897	Unanue_7962_191213_02.raw	1	1	Deamidation (NQ)	PEAKS DB
P07724	Alb: 560–574	KPKATAEQLKTVMDD		24.24	1673.87	15	-1.3	558.962	3	46.85	60437	1	7191	Unanue_7962_191213_02.raw	1	1		PEAKS DB
Q99NH0	Ankrd17: 2195–2203	ASVLNVNHI		20.71	965.529	9	1.2	483.773	2	70.18	53778	1	13098	Unanue_7962_191213_02.raw	1	1		PEAKS DB
P09813	Apoa2: 54–69	TSEIQSQAKAYFEKTH		22.21	1866.91	16	0.5	467.735	4	61.95	149960	1	10445	Unanue_7962_191213_02.raw	1	1		PEAKS DB
Q06185	Atp5me: 2–19	VPPVQVSPLIKFGRYSAL		21.74	1970.14	18	0.4	657.719	3	108.53	147140	1	27567	Unanue_7962_191213_02.raw	1	1		PEAKS DB
Q06185	Atp5me: 2–15	VPPVQVSPLIKFGR		19.69	1535.92	14	0.1	512.98	3	93.71	652390	1	22482	Unanue_7962_191213_02.raw	1	1		PEAKS DB
P97450	Atp5pf: 82–108	YGKGEmDTFPTFKFDDPKFEVIDKPQS	M6:Oxidation (M):1000.00	30.29	3181.5	27	1.1	796.382	4	98.11	1032200	1	23997	Unanue_7962_191213_02.raw	3	3	Oxidation (M)	PEAKS DB
P97450	Atp5pf: 82–108	YGKGEMDTFPTFKFDDPKFEVIDKPQS		26.11	3165.5	27	1	792.383	4	102.71	1572800	1	25597	Unanue_7962_191213_02.raw	2	2		PEAKS DB
P97450	Atp5pf: 93–108	FKFDDPKFEVIDKPQS		19.04	1938.97	16	0.9	485.751	4	83.79	63130	1	18927	Unanue_7962_191213_02.raw	1	1		PEAKS DB
P97450	Atp5pf: 95–108	FDDPKFEVIDKPQS		37.27	1663.81	14	0.4	555.611	3	77.41	715210	1	16072	Unanue_7962_191213_02.raw	1	1		PEAKS DB
P97450	Atp5pf: 100–108	FEVIDKPQS		19.19	1061.54	9	1.1	531.778	2	60.76	281120	1	10108	Unanue_7962_191213_02.raw	1	1		PEAKS DB
P01029	C4b: 1141–1158	VVIALHHGLDVFQDDDAK		30.15	1991.01	18	-0.3	498.76	4	85.35	96956	1	19474	Unanue_7962_191213_02.raw	1	1		PEAKS DB
P01029	C4b: 1144–1158	ALHHGLDVFQDDDAK		31.66	1679.79	15	1.9	560.938	3	59.59	5086.4	1	9855	Unanue_7962_191213_02.raw	1	1		PEAKS DB
P08607	C4bpa: 449–469	LTLEVELLQLQIQKEKHTEAH		25.95	2499.37	21	1.1	625.85	4	91.97	336310	1	21947	Unanue_7962_191213_02.raw	1	1		PEAKS DB
P08607	C4bpa: 451–469	LEVELLQLQIQKEKHTEAH		25.31	2285.24	19	-1	572.316	4	77.83	311620	1	16224	Unanue_7962_191213_02.raw	1	1		PEAKS DB
E9QA15	Cald1: 702–720	ASGTPNKETAGLKVGVSSR		41.79	1857.99	19	0.6	465.505	4	40.31	250140	1	6060	Unanue_7962_191213_02.raw	2	2		PEAKS DB
P51437	Camp: 164–172	FQKLVPQPE		23.34	1084.59	9	0	543.303	2	64.86	217600	1	11248	Unanue_7962_191213_02.raw	1	1		PEAKS DB
P24452	Capg: 206–219	GKAQVEIITDGEEP		21.68	1484.74	14	1.4	743.376	2	72.26	102440	1	13947	Unanue_7962_191213_02.raw	1	1		PEAKS DB
Q63918	Cavin2: 105–126	ASTSNTVSKLLEKSRKVSAHTR		35.73	2399.32	22	0.6	480.872	5	49.31	187150	1	7595	Unanue_7962_191213_02.raw	1	1		PEAKS DB
Q63918	Cavin2: 279–299	HQKASSGKSSPFKVSPLSFGR		26.49	2231.18	21	1	558.803	4	56.79	178140	1	9079	Unanue_7962_191213_02.raw	1	1		PEAKS DB
Q63918	Cavin2: 281–299	KASSGKSSPFKVSPLSFGR		30.9	1966.06	19	1.2	492.524	4	62.21	320860	1	10468	Unanue_7962_191213_02.raw	1	1		PEAKS DB
P46414	Cdkn1b: 33–41	FGPVNHEEL		19.76	1040.49	9	0.8	521.254	2	65.45	96058	1	11470	Unanue_7962_191213_02.raw	1	1		PEAKS DB
P18760	Cfl1: 52–73	GKEILVGDVGQTVDDPYTTFVK		23.36	2380.22	22	-0.5	794.412	3	102.23	86913	1	25547	Unanue_7962_191213_02.raw	1	1		PEAKS DB
P18760	Cfl1: 150–166	AEKLGGSAVISLEGKPL		24.42	1667.95	17	0.2	556.989	3	83.19	693000	1	18583	Unanue_7962_191213_02.raw	1	1		PEAKS DB
Q9D8B3	Chmp4b: 93–107	REALENANTNTEVLK		31.03	1700.87	15	0.4	567.964	3	50.52	106160	1	7820	Unanue_7962_191213_02.raw	1	1		PEAKS DB
Q9CY57	Chtop: 214–249	KEQLDNQLDAYmSKTKGHLDAELDAYmAQTDPETND	M12:Oxidation (M):1000.00;M27:Oxidation (M):1000.00	32.6	4129.84	36	2	826.976	5	86.06	204050	1	19775	Unanue_7962_191213_02.raw	1	1	Oxidation (M)	PEAKS DB
O89053	Coro1a: 406–461	VNRGLDSARRRATPEPSGTPSSDTVSRLEEDVRNLNAIVQKLQERLDRLEETVQAK		18.71	6299.31	56	1.2	788.422	8	127.75	5666600	1	35147	Unanue_7962_191213_02.raw	1	1		PEAKS DB
O89053	Coro1a: 447–461	LQERLDRLEETVQAK		17.58	1826.98	15	0.2	457.754	4	63.99	440130	1	10999	Unanue_7962_191213_02.raw	1	1		PEAKS DB
O89053	Coro1a: 451–461	LDRLEETVQAK		19.76	1300.7	11	0.7	434.574	3	47.56	122310	1	7307	Unanue_7962_191213_02.raw	1	1		PEAKS DB
Q8C196	Cps1: 1392–1411	EATSDWLNANNVPATPVAWP		20.63	2152.02	20	2.2	539.014	4	41.35	178240	1	6209	Unanue_7962_191213_02.raw	1	1		PEAKS DB
P45481	Crebbp: 1818–1829	PVcKqLIALCCY	C3:Cysteine oxidation to cysteic acid:26.08;Q5:Deamidation (NQ):1000.00	18.75	1401.63	12	-6	701.82	2	135.79	24985	1	39312	Unanue_7962_191213_02.raw	1	1	Cysteine oxidation to cysteic acid; Deamidation (NQ)	PEAKS DB
P10126	Eef1a1: 281–290	APVNVTTEVK		23.54	1056.58	10	0.9	529.298	2	50.4	28463	1	7836	Unanue_7962_191213_02.raw	1	1		PEAKS DB
P10126	Eef1a1: 414–427	SFSDYPPLGRFAVR		19.7	1610.82	14	0.4	537.948	3	92.94	107490	1	22239	Unanue_7962_191213_02.raw	1	1		PEAKS DB
P10126	Eef1a1: 431–456	QTVAVGVIKAVDKKAAGAGKVTKSAQ		27.29	2524.47	26	1.3	632.126	4	56.78	1039200	1	9098	Unanue_7962_191213_02.raw	3	3		PEAKS DB
P10126	Eef1a1: 431–450	QTVAVGVIKAVDKKAAGAGK		28.53	1910.13	20	1.2	478.541	4	56.12	0	1	9013	Unanue_7962_191213_02.raw	0	0		PEAKS DB
Q9D8N0	Eef1g: 20–30	IAAQYSGAQVR		18.08	1162.61	11	1.8	582.313	2	45.93	21196	1	7020	Unanue_7962_191213_02.raw	1	1		PEAKS DB
P20693	Fcer2: 216–230	DLQGRLVSIHSQKEQ		21.13	1736.92	15	-1.6	579.979	3	53.46	61191	1	8438	Unanue_7962_191213_02.raw	1	1		PEAKS DB
E9PV24	Fga: 20–36	TDTEDKGEFLSEGGGVR		37.22	1795.82	17	-0.2	599.615	3	59.17	1811100	1	9674	Unanue_7962_191213_02.raw	2	2		PEAKS DB
E9PV24	Fga: 23–36	EDKGEFLSEGGGVR		23.79	1478.7	14	1.3	493.908	3	55.09	41733	1	8756	Unanue_7962_191213_02.raw	1	1		PEAKS DB
E9PV24	Fga: 227–239	mSPVPDLVPGSFK	M1:Oxidation (M):1000.00	18.63	1388.7	13	0.2	695.358	2	98.1	59724	1	24004	Unanue_7962_191213_02.raw	1	1	Oxidation (M)	PEAKS DB
Q684R7	Frem1: 1213–1222	ALKPQHGLLV		20.66	1074.65	10	5.3	538.338	2	134.26	0	1	38482	Unanue_7962_191213_02.raw	0	0		PEAKS DB
P29391	Ftl1: 163–183	TGAPQGSLGEYLFERLTLKHD		36.18	2331.19	21	0.4	583.804	4	111.3	181170	1	28607	Unanue_7962_191213_02.raw	1	1		PEAKS DB
P29391	Ftl1: 165–183	APQGSLGEYLFERLTLKHD		18.1	2173.12	19	1.9	544.288	4	110.13	114780	1	28247	Unanue_7962_191213_02.raw	1	1		PEAKS DB
P16858	Gapdh: 2–14	VKVGVNGFGRIGR		20.91	1357.79	13	1.2	453.606	3	54.64	0	1	8690	Unanue_7962_191213_02.raw	0	0		PEAKS DB
P16858	Gapdh: 2–13	VKVGVNGFGRIG		28.58	1201.69	12	0.2	401.572	3	65	50796	1	11363	Unanue_7962_191213_02.raw	1	1		PEAKS DB
P21614	Gc: 394–405	RQLTSFIEKGQE		20.57	1434.75	12	-0.3	479.256	3	57.77	62951	1	9371	Unanue_7962_191213_02.raw	1	1		PEAKS DB
P01921	H2-Ab1: 121–135	RLEQPNVAISLSRTE		21.71	1711.92	15	-1.8	571.647	3	72.53	60139	1	14038	Unanue_7962_191213_02.raw	1	1		PEAKS DB
P01921	H2-Ab1: 121–134	RLEQPNVAISLSRT		26.35	1582.88	14	0.6	528.634	3	71.33	186830	1	13502	Unanue_7962_191213_02.raw	1	1		PEAKS DB
Q8R1M2, Q8CGP4, C0HKE1, C0HKE2, C0HKE3, C0HKE4, Q8CGP5, C0HKE5, Q8CGP6, C0HKE6, Q8CGP7, C0HKE7, C0HKE8, C0HKE9, Q6GSS7, Q64523, Q8BFU2	H2afj: 87–97, Hist1h2aa: 87–97, Hist1h2ab: 87–97, Hist1h2ac: 87–97, Hist1h2ad: 87–97, Hist1h2ae: 87–97, Hist1h2af: 87–97, Hist1h2ag: 87–97, Hist1h2ah: 87–97, Hist1h2ai: 87–97, Hist1h2ak: 87–97, Hist1h2an: 87–97, Hist1h2ao: 87–97, Hist1h2ap: 87–97, Hist2h2aa2: 87–97, Hist2h2ac: 87–97, Hist3h2a: 87–97	AIRNDEELNKL		23.43	1313.69	11	0.3	438.905	3	51.85	102700	1	8097	Unanue_7962_191213_02.raw	1	1		PEAKS DB
Q8R1M2, Q8CGP4, C0HKE1, C0HKE2, C0HKE3, C0HKE4, Q8CGP5, C0HKE5, Q8CGP6, C0HKE6, Q8CGP7, C0HKE7, C0HKE8, C0HKE9, Q8BFU2	H2afj: 95–114, Hist1h2aa: 95–114, Hist1h2ab: 95–114, Hist1h2ac: 95–114, Hist1h2ad: 95–114, Hist1h2ae: 95–114, Hist1h2af: 95–114, Hist1h2ag: 95–114, Hist1h2ah: 95–114, Hist1h2ai: 95–114, Hist1h2ak: 95–114, Hist1h2an: 95–114, Hist1h2ao: 95–114, Hist1h2ap: 95–114, Hist3h2a: 95–114	NKLLGRVTIAQGGVLPNIQA		20.13	2061.21	20	1.1	688.077	3	98.15	0	1	24072	Unanue_7962_191213_02.raw	0	0		PEAKS DB
Q8R1M2, Q8CGP4, C0HKE1, C0HKE2, C0HKE3, C0HKE4, Q8CGP5, C0HKE5, Q8CGP6, C0HKE6, Q8CGP7, C0HKE7, C0HKE8, C0HKE9, Q8BFU2	H2afj: 98–114, Hist1h2aa: 98–114, Hist1h2ab: 98–114, Hist1h2ac: 98–114, Hist1h2ad: 98–114, Hist1h2ae: 98–114, Hist1h2af: 98–114, Hist1h2ag: 98–114, Hist1h2ah: 98–114, Hist1h2ai: 98–114, Hist1h2ak: 98–114, Hist1h2an: 98–114, Hist1h2ao: 98–114, Hist1h2ap: 98–114, Hist3h2a: 98–114	LGRVTIAQGGVLPNIQA		22.1	1705.98	17	0.8	569.669	3	101.87	114240	1	25360	Unanue_7962_191213_02.raw	1	1		PEAKS DB
Q8R1M2, Q8CGP4, C0HKE1, C0HKE2, C0HKE3, C0HKE4, Q8CGP5, C0HKE5, Q8CGP6, C0HKE6, Q8CGP7, C0HKE7, C0HKE8, C0HKE9, Q8BFU2	H2afj: 100–114, Hist1h2aa: 100–114, Hist1h2ab: 100–114, Hist1h2ac: 100–114, Hist1h2ad: 100–114, Hist1h2ae: 100–114, Hist1h2af: 100–114, Hist1h2ag: 100–114, Hist1h2ah: 100–114, Hist1h2ai: 100–114, Hist1h2ak: 100–114, Hist1h2an: 100–114, Hist1h2ao: 100–114, Hist1h2ap: 100–114, Hist3h2a: 100–114	RVTIAQGGVLPNIQA		20.61	1535.88	15	0.8	768.947	2	93.84	220970	1	22694	Unanue_7962_191213_02.raw	1	1		PEAKS DB
P84244, P02301, P84228, P68433	H3f3b: 43–53, H3f3c: 43–53, Hist1h3b: 43–53, Hist1h3i: 43–53	RPGTVALREIR		18.35	1266.75	11	1.8	423.259	3	40.96	206070	1	6134	Unanue_7962_191213_02.raw	1	1		PEAKS DB
P84244, P02301, P84228, P68433	H3f3b: 54–64, H3f3c: 54–64, Hist1h3b: 54–64, Hist1h3i: 54–64	RYQKSTELLIR		29.02	1405.8	11	-0.3	469.608	3	43.81	37604	1	6641	Unanue_7962_191213_02.raw	1	1		PEAKS DB
P84244, P02301, P84228, P68433	H3f3b: 55–64, H3f3c: 55–64, Hist1h3b: 55–64, Hist1h3i: 55–64	YQKSTELLIR		22.25	1249.7	10	1	417.575	3	53.32	119960	1	8419	Unanue_7962_191213_02.raw	1	1		PEAKS DB
P84244, P02301, P84228, P68433	H3f3b: 58–68, H3f3c: 58–68, Hist1h3b: 58–68, Hist1h3i: 58–68	STELLIRKLPF		18.6	1315.79	11	0	439.603	3	97.59	115490	1	23850	Unanue_7962_191213_02.raw	1	1		PEAKS DB
P84244, P02301, P84228, P68433	H3f3b: 59–68, H3f3c: 59–68, Hist1h3b: 59–68, Hist1h3i: 59–68	TELLIRKLPF		22.62	1228.75	10	0.6	410.592	3	96.79	158630	1	23567	Unanue_7962_191213_02.raw	1	1		PEAKS DB
P84244, P02301, P84228, P68433	H3f3b: 73–84, H3f3c: 73–84, Hist1h3b: 73–84, Hist1h3i: 73–84	REIAQDFKTDLR		21.03	1490.78	12	0.8	497.936	3	53.38	34786	1	8404	Unanue_7962_191213_02.raw	1	1		PEAKS DB
P01942	Hba: 2–48	VLSGEDKSnIKAAWGKIGGHGAEYGAEALERMFASFPTTKTYFPHFD	N9:Deamidation (NQ):1000.00	16.92	5131.48	47	4	856.258	6	126.8	262240	1	34776	Unanue_7962_191213_02.raw	1	1	Deamidation (NQ)	PEAKS DB
P01942	Hba: 2–42	VLSGEDKSNIKAAWGKIGGHGAEYGAEALERMFASFPTTKT		17.62	4324.16	41	0.4	865.839	5	116.19	42340	1	30587	Unanue_7962_191213_02.raw	1	1		PEAKS DB
P01942	Hba: 2–41	VLSGEDKSnIKAAWGKIGGHGAEYGAEALERMFASFPTTK	N9:Deamidation (NQ):1000.00	18.38	4224.09	40	3.4	845.829	5	115.64	0	1	30348	Unanue_7962_191213_02.raw	0	0	Deamidation (NQ)	PEAKS DB
P01942	Hba: 2–41	VLSGEDKSNIKAAWGKIGGHGAEYGAEALERMFASFPTTK		30.06	4223.11	40	-3.5	845.626	5	115.89	641890	1	30486	Unanue_7962_191213_02.raw	1	1		PEAKS DB
P01942	Hba: 2–32	VLSGEDKSNIKAAWGKIGGHGAEYGAEALER		19.44	3212.62	31	0.7	643.532	5	77.87	0	1	16318	Unanue_7962_191213_02.raw	0	0		PEAKS DB
P01942	Hba: 2–24	VLSGEDKSNIKAAWGKIGGHGAE		20.86	2323.19	23	1.2	581.806	4	63.65	283080	1	10889	Unanue_7962_191213_02.raw	1	1		PEAKS DB
P01942	Hba: 2–17	VLSGEDKSNIKAAWGK		35.77	1701.9	16	1	426.484	4	50.52	415350	1	7830	Unanue_7962_191213_02.raw	2	2		PEAKS DB
P01942	Hba: 34–48	FASFPTTKTYFPHFD		24.88	1804.85	15	0.8	602.623	3	103.75	61707	1	25988	Unanue_7962_191213_02.raw	1	1		PEAKS DB
P01942	Hba: 34–42	FASFPTTKT		20.6	998.507	9	-0.6	500.261	2	63.25	135760	1	10783	Unanue_7962_191213_02.raw	1	1		PEAKS DB
P01942	Hba: 35–48	ASFPTTKTYFPHFD		20.6	1657.78	14	0.1	553.6	3	92.15	76801	1	22057	Unanue_7962_191213_02.raw	1	1		PEAKS DB
P01942	Hba: 35–46	ASFPTTKTYFPH		28.56	1395.68	12	0.2	466.235	3	71.02	161690	1	13442	Unanue_7962_191213_02.raw	1	1		PEAKS DB
P01942	Hba: 36–46	SFPTTKTYFPH		29.84	1324.65	11	1.1	442.556	3	68.76	495530	1	12499	Unanue_7962_191213_02.raw	1	1		PEAKS DB
P01942	Hba: 47–67	FDVSHGSAQVKGHGKKVADAL		18.73	2150.12	21	0.7	538.538	4	46.58	0	1	7143	Unanue_7962_191213_02.raw	0	0		PEAKS DB
P01942	Hba: 94–102	VDPVNFKLL		22.42	1043.6	9	0.4	522.808	2	107.45	169530	1	27181	Unanue_7962_191213_02.raw	1	1		PEAKS DB
P01942	Hba: 107–142	LVTLASHHPADFTPAVHASLDKFLASVSTVLTSKYR		26.69	3879.07	36	1.2	647.519	6	127.04	161350	1	34917	Unanue_7962_191213_02.raw	1	1		PEAKS DB
P01942	Hba: 111–142	ASHHPADFTPAVHASLDKFLASVSTVLTSKYR		48.97	3452.78	32	-0.3	691.564	5	120.34	4427500	1	32615	Unanue_7962_191213_02.raw	2	2		PEAKS DB
P01942	Hba: 111–129	ASHHPADFTPAVHASLDKF		30.64	2046.99	19	-0.1	512.755	4	68.6	296140	1	12444	Unanue_7962_191213_02.raw	1	1		PEAKS DB
P01942	Hba: 111–125	ASHHPADFTPAVHAS		31.44	1543.72	15	1.5	515.58	3	41.35	44677	1	6273	Unanue_7962_191213_02.raw	1	1		PEAKS DB
P01942	Hba: 111–124	ASHHPADFTPAVHA		32.81	1456.68	14	-0.2	486.569	3	44.56	39304	1	6784	Unanue_7962_191213_02.raw	1	1		PEAKS DB
P01942	Hba: 122–142	VHASLDKFLASVSTVLTSKYR		30.62	2321.27	21	0.2	581.326	4	113.26	471440	1	29271	Unanue_7962_191213_02.raw	1	1		PEAKS DB
P01942	Hba: 126–142	LDKFLASVSTVLTSKYR		19.35	1927.08	17	-0.2	482.777	4	100.56	200690	1	24819	Unanue_7962_191213_02.raw	2	2		PEAKS DB
P01942	Hba: 128–142	KFLASVSTVLTSKYR		33.04	1698.97	15	1.4	567.33	3	77.49	34838	1	16215	Unanue_7962_191213_02.raw	1	1		PEAKS DB
P01942	Hba: 130–142	LASVSTVLTSKYR		22.37	1423.8	13	0.6	475.609	3	69.14	787220	1	12633	Unanue_7962_191213_02.raw	2	2		PEAKS DB
P01942	Hba: 131–142	ASVSTVLTSKYR		28.42	1310.72	12	1	437.914	3	56.28	275120	1	8989	Unanue_7962_191213_02.raw	1	1		PEAKS DB
P01942	Hba: 132–142	SVSTVLTSKYR		30.49	1239.68	11	0.3	414.235	3	51.45	770330	1	8004	Unanue_7962_191213_02.raw	2	2		PEAKS DB
P01942	Hba: 133–142	VSTVLTSKYR		26.98	1152.65	10	0.4	385.224	3	43.77	418920	1	6637	Unanue_7962_191213_02.raw	1	1		PEAKS DB
P01942	Hba: 133–141	VSTVLTSKY		17.15	996.549	9	-0.8	499.281	2	58.84	73923	1	9627	Unanue_7962_191213_02.raw	1	1		PEAKS DB
P01942	Hba: 134–142	STVLTSKYR		18.21	1053.58	9	0.1	527.798	2	51.52	32227	1	8038	Unanue_7962_191213_02.raw	1	1		PEAKS DB
A8DUK4	Hbb-bs: 2–66	VHLTDAEKAAVSGLWGKVnADEVGGEALGRLLVVYPWTqRYFDSFGDLSSASAIMGNAKVKAHGK	N19:Deamidation (NQ):7.53;Q39:Deamidation (NQ):12.98	27.45	6888.5	65	5.7	1378.71	5	128.21	1451700	1	35470	Unanue_7962_191213_02.raw	1	1	Deamidation (NQ)	PEAKS DB
A8DUK4	Hbb-bs: 2–66	VHLTDAEKAAVSGLWGKVNADEVGGEALGRLLVVYPWTqRYFDSFGDLSSASAIMGNAKVKAHGK	Q39:Deamidation (NQ):0.00	31.97	6887.51	65	2.5	984.94	7	133.9	50151	1	38285	Unanue_7962_191213_02.raw	1	1	Deamidation (NQ)	PEAKS DB
A8DUK4	Hbb-bs: 2–64	VHLTDAEKAAVSGLWGKVNADEVGGEALGRLLVVYPWTqRYFDSFGDLSSASAIMGNAKVKAH	Q39:Deamidation (NQ):0.00	35.02	6702.4	63	3.2	1341.49	5	128.86	0	1	35714	Unanue_7962_191213_02.raw	0	0	Deamidation (NQ)	PEAKS DB
A8DUK4	Hbb-bs: 2–62	VHLTDAEKAAVSGLWGKVnADEVGGEALGRLLVVYPWTQRYFDSFGDLSSASAIMGNAKVK	N19:Deamidation (NQ):2.56	27.87	6494.3	61	4.7	1299.87	5	129.22	0	1	35896	Unanue_7962_191213_02.raw	0	0	Deamidation (NQ)	PEAKS DB
A8DUK4	Hbb-bs: 2–59	VHLTDAEKAAVSGLWGKVnADEVGGEALGRLLVVYPWTqRYFDSFGDLSSASAIMGNA	N19:Deamidation (NQ):6.04;Q39:Deamidation (NQ):14.56	22.47	6140.03	58	5.9	1229.02	5	130.72	0	1	36668	Unanue_7962_191213_02.raw	0	0	Deamidation (NQ)	PEAKS DB
A8DUK4	Hbb-bs: 2–59	VHLTDAEKAAVSGLWGKVNADEVGGEALGRLLVVYPWTqRYFDSFGDLSSASAIMGNA	Q39:Deamidation (NQ):11.69	29.14	6139.04	58	4	1228.82	5	130.65	440650	1	36668	Unanue_7962_191213_02.raw	1	1	Deamidation (NQ)	PEAKS DB
A8DUK4	Hbb-bs: 2–52	VHLTDAEKAAVSGLWGKVNADEVGGEALGRLLVVYPWTQRYFDSFGDLSSA		29.38	5493.76	51	-0.1	1099.76	5	130.07	2540500	1	36322	Unanue_7962_191213_02.raw	1	1		PEAKS DB
A8DUK4	Hbb-bs: 2–50	VHLTDAEKAAVSGLWGKVNADEVGGEALGRLLVVYPWTQRYFDSFGDLS		28.55	5335.69	49	-1.3	1068.14	5	130.04	536850	1	36356	Unanue_7962_191213_02.raw	1	1		PEAKS DB
A8DUK4	Hbb-bs: 2–48	VHLTDAEKAAVSGLWGKVNADEVGGEALGRLLVVYPWTqRYFDSFGD	Q39:Deamidation (NQ):0.00	19.69	5136.56	47	5	857.105	6	129.71	165340	1	36140	Unanue_7962_191213_02.raw	1	1	Deamidation (NQ)	PEAKS DB
A8DUK4	Hbb-bs: 2–48	VHLTDAEKAAVSGLWGKVNADEVGGEALGRLLVVYPWTQRYFDSFGD		49.09	5135.58	47	0.6	1028.12	5	129.69	1161300	1	36154	Unanue_7962_191213_02.raw	1	1		PEAKS DB
A8DUK4	Hbb-bs: 2–47	VHLTDAEKAAVSGLWGKVNADEVGGEALGRLLVVYPWTQRYFDSFG		54.85	5020.55	46	1.1	1005.12	5	129.64	1703700	1	36077	Unanue_7962_191213_02.raw	1	1		PEAKS DB
A8DUK4	Hbb-bs: 2–45	VHLTDAEKAAVSGLWGKVNADEVGGEALGRLLVVYPWTQRYFDS		48.62	4816.46	44	-2.2	964.297	5	128.93	0	1	35752	Unanue_7962_191213_02.raw	0	0		PEAKS DB
A8DUK4	Hbb-bs: 2–44	VHLTDAEKAAVSGLWGKVNADEVGGEALGRLLVVYPWTQRYFD		72.78	4729.43	43	0.4	946.894	5	128.96	2605700	1	35758	Unanue_7962_191213_02.raw	1	1		PEAKS DB
A8DUK4	Hbb-bs: 2–43	VHLTDAEKAAVSGLWGKVnADEVGGEALGRLLVVYPWTQRYF	N19:Deamidation (NQ):55.40	34.32	4615.39	42	4.6	924.089	5	128.97	0	1	35773	Unanue_7962_191213_02.raw	0	0	Deamidation (NQ)	PEAKS DB
A8DUK4	Hbb-bs: 2–43	VHLTDAEKAAVSGLWGKVNADEVGGEALGRLLVVYPWTQRYF		37.36	4614.4	42	0.2	923.888	5	128.96	1681800	1	35818	Unanue_7962_191213_02.raw	1	1		PEAKS DB
A8DUK4	Hbb-bs: 2–42	VHLTDAEKAAVSGLWGKVNADEVGGEALGRLLVVYPWTQRY		56.84	4467.33	41	0.3	894.474	5	128.15	20951000	1	35469	Unanue_7962_191213_02.raw	2	2		PEAKS DB
A8DUK4	Hbb-bs: 2–41	VHLTDAEKAAVSGLWGKVNADEVGGEALGRLLVVYPWTQR		50.05	4304.27	40	0.6	1077.08	4	127.94	814490	1	35302	Unanue_7962_191213_02.raw	1	1		PEAKS DB
A8DUK4	Hbb-bs: 2–40	VHLTDAEKAAVSGLWGKVNADEVGGEALGRLLVVYPWTQ		18.24	4148.17	39	0	1038.05	4	128.95	0	1	35759	Unanue_7962_191213_02.raw	0	0		PEAKS DB
A8DUK4	Hbb-bs: 2–38	VHLTDAEKAAVSGLWGKVNADEVGGEALGRLLVVYPW		62.16	3919.06	37	1.1	980.774	4	129.21	17550000	1	35867	Unanue_7962_191213_02.raw	2	2		PEAKS DB
A8DUK4	Hbb-bs: 2–34	VHLTDAEKAAVSGLWGKVNADEVGGEALGRLLV		53.35	3373.8	33	0.3	844.457	4	125.56	3301500	1	34289	Unanue_7962_191213_02.raw	1	1		PEAKS DB
A8DUK4	Hbb-bs: 2–32	VHLTDAEKAAVSGLWGKVNADEVGGEALGRL		21.71	3161.65	31	1.4	791.42	4	112.64	703040	1	29212	Unanue_7962_191213_02.raw	1	1		PEAKS DB
A8DUK4	Hbb-bs: 2–31	VHLTDAEKAAVSGLWGKVNADEVGGEALGR		62.13	3048.56	30	-0.8	763.147	4	102.92	10954000	1	25892	Unanue_7962_191213_02.raw	5	5		PEAKS DB
A8DUK4	Hbb-bs: 2–28	VHLTDAEKAAVSGLWGKVNADEVGGEA		17.75	2722.36	27	0.5	908.46	3	103.13	15877	1	25798	Unanue_7962_191213_02.raw	1	1		PEAKS DB
A8DUK4	Hbb-bs: 2–23	VHLTDAEKAAVSGLWGKVNADE		27.18	2309.16	22	1.5	770.73	3	98.04	597840	1	23918	Unanue_7962_191213_02.raw	2	2		PEAKS DB
A8DUK4	Hbb-bs: 2–22	VHLTDAEKAAVSGLWGKVNAD		24.04	2180.12	21	-0.1	546.038	4	96.74	1771000	1	23496	Unanue_7962_191213_02.raw	2	2		PEAKS DB
A8DUK4	Hbb-bs: 2–20	VHLTDAEKAAVSGLWGKVN		34.94	1994.06	19	-1.2	665.693	3	93.07	4969400	1	22226	Unanue_7962_191213_02.raw	2	2		PEAKS DB
A8DUK4	Hbb-bs: 2–15	VHLTDAEKAAVSGL		17.25	1409.75	14	-0.2	470.924	3	76.78	1327100	1	15719	Unanue_7962_191213_02.raw	1	1		PEAKS DB
A8DUK4	Hbb-bs: 2–13	VHLTDAEKAAVS		24.77	1239.65	12	0.9	414.223	3	48.71	341580	1	7528	Unanue_7962_191213_02.raw	2	2		PEAKS DB
A8DUK4	Hbb-bs: 5–66	TDAEKAAVSGLWGKVNADEVGGEALGRLLVVYPWTqRYFDSFGDLSSASAIMGNAKVKAHGK	Q36:Deamidation (NQ):0.00	30.55	6538.3	62	2.1	1090.73	6	128.1	861050	1	35370	Unanue_7962_191213_02.raw	2	2	Deamidation (NQ)	PEAKS DB
A8DUK4	Hbb-bs: 5–38	TDAEKAAVSGLWGKVNADEVGGEALGRLLVVYPW		35.56	3569.85	34	1	893.471	4	129.55	165960	1	36060	Unanue_7962_191213_02.raw	1	1		PEAKS DB
A8DUK4	Hbb-bs: 5–31	TDAEKAAVSGLWGKVNADEVGGEALGR		23.22	2699.35	27	1.5	675.846	4	93.96	20547	1	22666	Unanue_7962_191213_02.raw	1	1		PEAKS DB
A8DUK4	Hbb-bs: 12–66	VSGLWGKVNADEVGGEALGRLLVVYPWTqRYFDSFGDLSSASAIMGNAKVKAHGK	Q29:Deamidation (NQ):4.80	21.6	5851.98	55	1.6	732.506	8	128.13	244720	1	35409	Unanue_7962_191213_02.raw	1	1	Deamidation (NQ)	PEAKS DB
A8DUK4	Hbb-bs: 12–21	VSGLWGKVNA		22.14	1029.56	10	0.2	515.788	2	74.18	13630	1	14712	Unanue_7962_191213_02.raw	1	1		PEAKS DB
A8DUK4	Hbb-bs: 17–32	GKVNADEVGGEALGRL		25.62	1583.83	16	-1	528.949	3	71.12	101520	1	13427	Unanue_7962_191213_02.raw	1	1		PEAKS DB
A8DUK4	Hbb-bs: 19–31	VNADEVGGEALGR		17.47	1285.63	13	0.7	643.821	2	60.75	0	1	10140	Unanue_7962_191213_02.raw	0	0		PEAKS DB
A8DUK4	Hbb-bs: 21–66	ADEVGGEALGRLLVVYPWTQRYFDSFGDLSSASAIMGNAKVKAHGK		41.08	4910.48	46	-1.2	983.102	5	127.56	0	1	35121	Unanue_7962_191213_02.raw	0	0		PEAKS DB
A8DUK4	Hbb-bs: 21–38	ADEVGGEALGRLLVVYPW		19.71	1943.02	18	0	972.515	2	131.26	184150	1	36936	Unanue_7962_191213_02.raw	1	1		PEAKS DB
A8DUK4	Hbb-bs: 21–34	ADEVGGEALGRLLV		22.36	1397.75	14	0.7	699.883	2	110.49	141620	1	28278	Unanue_7962_191213_02.raw	1	1		PEAKS DB
A8DUK4	Hbb-bs: 21–33	ADEVGGEALGRLL		26.83	1298.68	13	0.3	650.349	2	102.35	539520	1	25504	Unanue_7962_191213_02.raw	1	1		PEAKS DB
A8DUK4	Hbb-bs: 22–33	DEVGGEALGRLL		23.38	1227.65	12	0	614.83	2	108.26	422470	1	27462	Unanue_7962_191213_02.raw	1	1		PEAKS DB
A8DUK4	Hbb-bs: 24–34	VGGEALGRLLV		21.48	1082.64	11	0.2	542.33	2	97.52	68045	1	23857	Unanue_7962_191213_02.raw	1	1		PEAKS DB
A8DUK4	Hbb-bs: 25–66	GGEALGRLLVVYPWTQRYFDSFGDLSSASAIMGNAKVKAHGK		47.44	4496.31	42	-1.9	900.267	5	128.23	0	1	35438	Unanue_7962_191213_02.raw	0	0		PEAKS DB
A8DUK4	Hbb-bs: 32–66	LLVVYPWTQRYFDSFGDLSSASAIMGNAKVKAHGK		34.22	3855.98	35	-0.1	772.203	5	117.82	479100	1	31338	Unanue_7962_191213_02.raw	2	2		PEAKS DB
A8DUK4	Hbb-bs: 32–41	LLVVYPWTQR		21.4	1273.72	10	0.9	637.867	2	108.1	162680	1	27406	Unanue_7962_191213_02.raw	1	1		PEAKS DB
A8DUK4	Hbb-bs: 33–42	LVVYPWTQRY		17.18	1323.7	10	0.8	662.857	2	99.62	207820	1	24579	Unanue_7962_191213_02.raw	1	1		PEAKS DB
A8DUK4	Hbb-bs: 34–66	VVYPWTQRYFDSFGDLSSASAIMGNAKVKAHGK		31.02	3629.81	33	0.9	726.97	5	106.89	667380	1	26977	Unanue_7962_191213_02.raw	2	2		PEAKS DB
A8DUK4	Hbb-bs: 34–42	VVYPWTQRY		20.97	1210.61	9	0	606.314	2	87.21	405450	1	20197	Unanue_7962_191213_02.raw	1	1		PEAKS DB
A8DUK4	Hbb-bs: 35–66	VYPWTQRYFDSFGDLSSASAIMGNAKVKAHGK		26.91	3530.74	32	-0.7	589.464	6	103.95	168200	1	26130	Unanue_7962_191213_02.raw	1	1		PEAKS DB
A8DUK4	Hbb-bs: 39–66	TQRYFDSFGDLSSASAImGNAKVKAHGK	M18:Oxidation (M):1000.00	56.05	3001.47	28	-0.9	601.301	5	77	13451000	1	16724	Unanue_7962_191213_02.raw	9	9	Oxidation (M)	PEAKS DB
A8DUK4	Hbb-bs: 39–66	TQRYFDSFGDLSSASAIMGNAKVKAHGK		58.24	2985.48	28	2.4	598.104	5	83.39	20131000	1	18932	Unanue_7962_191213_02.raw	3	3		PEAKS DB
A8DUK4	Hbb-bs: 39–64	TQRYFDSFGDLSSASAImGNAKVKAH	M18:Oxidation (M):1000.00	34.56	2816.36	26	0.5	564.279	5	79.03	374830	1	16847	Unanue_7962_191213_02.raw	1	1	Oxidation (M)	PEAKS DB
A8DUK4	Hbb-bs: 39–64	TQRYFDSFGDLSSASAIMGNAKVKAH		51.49	2800.36	26	1.5	701.098	4	92.21	1397700	1	22027	Unanue_7962_191213_02.raw	2	2		PEAKS DB
A8DUK4	Hbb-bs: 39–62	TQRYFDSFGDLSSASAImGNAKVK	M18:Oxidation (M):1000.00	34.76	2608.26	24	0.9	653.073	4	85.35	835030	1	19423	Unanue_7962_191213_02.raw	3	3	Oxidation (M)	PEAKS DB
A8DUK4	Hbb-bs: 39–62	TqRYFDSFGDLSSASAIMGNAKVK	Q2:Deamidation (NQ):17.36	17.37	2593.25	24	8.5	865.431	3	98.97	0	1	24342	Unanue_7962_191213_02.raw	0	0	Deamidation (NQ)	PEAKS DB
A8DUK4	Hbb-bs: 39–62	TQRYFDSFGDLSSASAIMGNAKVK		38.05	2592.26	24	-0.9	649.073	4	99.05	1247700	1	24294	Unanue_7962_191213_02.raw	1	1		PEAKS DB
A8DUK4	Hbb-bs: 39–52	TQRYFDSFGDLSSA		19.99	1592.71	14	-0.1	797.362	2	97.38	335920	1	23745	Unanue_7962_191213_02.raw	1	1		PEAKS DB
A8DUK4	Hbb-bs: 39–48	TQRYFDSFGD		18.56	1234.53	10	0.1	618.27	2	78.01	140920	1	16364	Unanue_7962_191213_02.raw	1	1		PEAKS DB
A8DUK4	Hbb-bs: 41–66	RYFDSFGDLSSASAImGNAKVKAHGK	M16:Oxidation (M):1000.00	18.38	2772.37	26	0.7	694.099	4	70.15	41938	1	13065	Unanue_7962_191213_02.raw	1	1	Oxidation (M)	PEAKS DB
A8DUK4	Hbb-bs: 41–66	RYFDSFGDLSSASAIMGNAKVKAHGK		54.66	2756.37	26	0.4	552.282	5	83.09	350910	1	18581	Unanue_7962_191213_02.raw	2	2		PEAKS DB
A8DUK4	Hbb-bs: 42–66	YFDSFGDLSSASAImGNAKVKAHGK	M15:Oxidation (M):1000.00	22.79	2616.26	25	-0.2	524.26	5	89.01	898840	1	20915	Unanue_7962_191213_02.raw	2	2	Oxidation (M)	PEAKS DB
A8DUK4	Hbb-bs: 42–66	YFDSFGDLSSASAIMGNAKVKAHGK		57.31	2600.27	25	-0.4	521.061	5	89.01	3487300	1	20889	Unanue_7962_191213_02.raw	2	2		PEAKS DB
A8DUK4	Hbb-bs: 42–64	YFDSFGDLSSASAImGNAKVKAH	M15:Oxidation (M):1000.00	26.2	2431.15	23	0.4	608.794	4	86.01	263960	1	19745	Unanue_7962_191213_02.raw	1	1	Oxidation (M)	PEAKS DB
A8DUK4	Hbb-bs: 42–64	YFDSFGDLSSASAIMGNAKVKAH		45.08	2415.15	23	0.2	604.796	4	100.74	431600	1	24910	Unanue_7962_191213_02.raw	1	1		PEAKS DB
A8DUK4	Hbb-bs: 42–63	YFDSFGDLSSASAIMGNAKVKA		23.22	2278.09	22	2.4	760.374	3	110.99	45443	1	28483	Unanue_7962_191213_02.raw	1	1		PEAKS DB
A8DUK4	Hbb-bs: 42–62	YFDSFGDLSSASAIMGNAKVK		30.76	2207.06	21	2.1	736.694	3	109.55	434580	1	27918	Unanue_7962_191213_02.raw	1	1		PEAKS DB
A8DUK4	Hbb-bs: 43–67	FDSFGDLSSASAIMGNAKVKAHGKK		26.37	2565.3	25	1.3	514.068	5	73.95	128470	1	14600	Unanue_7962_191213_02.raw	1	1		PEAKS DB
A8DUK4	Hbb-bs: 43–66	FDSFGDLSSASAImGNAKVKAHGK	M14:Oxidation (M):1000.00	35.76	2453.2	24	0.8	614.308	4	67.39	19595000	1	13112	Unanue_7962_191213_02.raw	13	13	Oxidation (M)	PEAKS DB
A8DUK4	Hbb-bs: 43–66	FDSFGDLSSASAIMGNAKVKAHGK		50.96	2437.21	24	2.3	610.31	4	82.14	15730000	1	18057	Unanue_7962_191213_02.raw	4	4		PEAKS DB
A8DUK4	Hbb-bs: 43–64	FDSFGDLSSASAImGNAKVKAH	M14:Oxidation (M):1000.00	30.65	2268.08	22	0	568.028	4	85.78	391150	1	19620	Unanue_7962_191213_02.raw	1	1	Oxidation (M)	PEAKS DB
A8DUK4	Hbb-bs: 43–64	FDSFGDLSSASAIMGNAKVKAH		43.24	2252.09	22	0.2	564.03	4	93.64	1351500	1	22478	Unanue_7962_191213_02.raw	2	2		PEAKS DB
A8DUK4	Hbb-bs: 43–63	FDSFGDLSSASAIMGNAKVKA		20.94	2115.03	21	0.4	706.018	3	104.17	235980	1	26113	Unanue_7962_191213_02.raw	1	1		PEAKS DB
A8DUK4	Hbb-bs: 43–62	FDSFGDLSSASAImGNAKVK	M14:Oxidation (M):1000.00	21.5	2059.99	20	2	687.671	3	93.54	562450	1	22640	Unanue_7962_191213_02.raw	1	1	Oxidation (M)	PEAKS DB
A8DUK4	Hbb-bs: 43–62	FDSFGDLSSASAIMGNAKVK		41.2	2043.99	20	1.1	682.339	3	102.46	1186900	1	25520	Unanue_7962_191213_02.raw	1	1		PEAKS DB
A8DUK4	Hbb-bs: 43–60	FDSFGDLSSASAImGNAK	M14:Oxidation (M):1000.00	18.46	1832.83	18	-2.3	917.418	2	102.06	0	1	25457	Unanue_7962_191213_02.raw	0	0	Oxidation (M)	PEAKS DB
A8DUK4	Hbb-bs: 43–60	FDSFGDLSSASAIMGNAK		31.39	1816.83	18	2.1	909.424	2	112.83	62959	1	29146	Unanue_7962_191213_02.raw	1	1		PEAKS DB
A8DUK4	Hbb-bs: 44–66	DSFGDLSSASAImGNAKVKAHGK	M13:Oxidation (M):1000.00	40.13	2306.13	23	0.9	577.541	4	59.49	1535000	1	9763	Unanue_7962_191213_02.raw	4	4	Oxidation (M)	PEAKS DB
A8DUK4	Hbb-bs: 44–66	DSFGDLSSASAIMGNAKVKAHGK		46.88	2290.14	23	1	459.035	5	75.28	2266300	1	15175	Unanue_7962_191213_02.raw	2	2		PEAKS DB
A8DUK4	Hbb-bs: 44–64	DSFGDLSSASAIMGNAKVKAH		29.01	2105.02	21	0.3	702.681	3	87.28	177310	1	20270	Unanue_7962_191213_02.raw	2	2		PEAKS DB
A8DUK4	Hbb-bs: 44–62	DSFGDLSSASAIMGNAKVK		18.82	1896.92	19	1.2	633.316	3	96.29	231800	1	23414	Unanue_7962_191213_02.raw	1	1		PEAKS DB
A8DUK4	Hbb-bs: 45–66	SFGDLSSASAImGNAKVKAHGK	M12:Oxidation (M):1000.00	45.57	2191.11	22	1.2	439.229	5	54.02	1976600	1	8530	Unanue_7962_191213_02.raw	6	6	Oxidation (M)	PEAKS DB
A8DUK4	Hbb-bs: 45–66	SFGDLSSASAIMGNAKVKAHGK		37.03	2175.11	22	1	436.03	5	69.57	2118000	1	12769	Unanue_7962_191213_02.raw	2	2		PEAKS DB
A8DUK4	Hbb-bs: 45–64	SFGDLSSASAIMGNAKVKAH		23.96	1989.99	20	0.2	498.506	4	80.71	147230	1	17649	Unanue_7962_191213_02.raw	1	1		PEAKS DB
A8DUK4	Hbb-bs: 46–66	FGDLSSASAImGNAKVKAHGK	M11:Oxidation (M):1000.00	36.93	2104.07	21	-0.1	421.822	5	49.73	397500	1	7668	Unanue_7962_191213_02.raw	2	2	Oxidation (M)	PEAKS DB
A8DUK4	Hbb-bs: 46–66	FGDLSSASAIMGNAKVKAHGK		35.83	2088.08	21	1	523.028	4	65.01	478510	1	11297	Unanue_7962_191213_02.raw	1	1		PEAKS DB
A8DUK4	Hbb-bs: 47–66	GDLSSASAImGNAKVKAHGK	M10:Oxidation (M):1000.00	37.23	1957.01	20	1.5	490.259	4	36.31	1203700	1	5499	Unanue_7962_191213_02.raw	3	3	Oxidation (M)	PEAKS DB
A8DUK4	Hbb-bs: 47–66	GDLSSASAIMGNAKVKAHGK		47.21	1941.01	20	0.4	486.26	4	50.89	1072800	1	7872	Unanue_7962_191213_02.raw	1	1		PEAKS DB
A8DUK4	Hbb-bs: 48–66	DLSSASAImGNAKVKAHGK	M9:Oxidation (M):1000.00	38.29	1899.98	19	1.1	476.004	4	38.05	6858900	1	5785	Unanue_7962_191213_02.raw	11	11	Oxidation (M)	PEAKS DB
A8DUK4	Hbb-bs: 48–66	DLSSASAIMGNAKVKAHGK		40.78	1883.99	19	0	472.005	4	53.13	3558200	1	8312	Unanue_7962_191213_02.raw	3	3		PEAKS DB
A8DUK4	Hbb-bs: 48–64	DLSSASAImGNAKVKAH	M9:Oxidation (M):1000.00	20.48	1714.87	17	1.3	572.63	3	46.84	238430	1	7170	Unanue_7962_191213_02.raw	2	2	Oxidation (M)	PEAKS DB
A8DUK4	Hbb-bs: 48–64	DLSSASAIMGNAKVKAH		24.94	1698.87	17	1.1	567.299	3	64.44	368800	1	11139	Unanue_7962_191213_02.raw	2	2		PEAKS DB
A8DUK4	Hbb-bs: 48–62	DLSSASAIMGNAKVK		18.63	1490.78	15	0.2	497.933	3	72.69	229000	1	14041	Unanue_7962_191213_02.raw	1	1		PEAKS DB
A8DUK4	Hbb-bs: 48–60	DLSSASAImGNAK	M9:Oxidation (M):1000.00	18.21	1279.61	13	1.6	640.812	2	56.44	0	1	9087	Unanue_7962_191213_02.raw	0	0	Oxidation (M)	PEAKS DB
A8DUK4	Hbb-bs: 49–66	LSSASAImGNAKVKAHGK	M8:Oxidation (M):1000.00	38.2	1784.96	18	1.3	447.247	4	22.45	266440	1	3325	Unanue_7962_191213_02.raw	1	1	Oxidation (M)	PEAKS DB
A8DUK4	Hbb-bs: 49–66	LSSASAIMGNAKVKAHGK		24.6	1768.96	18	1.5	590.662	3	39.16	213020	1	5863	Unanue_7962_191213_02.raw	1	1		PEAKS DB
A8DUK4	Hbb-bs: 49–64	LSSASAIMGNAKVKAH		30.29	1583.85	16	1.3	396.969	4	47.78	214710	1	7331	Unanue_7962_191213_02.raw	2	2		PEAKS DB
A8DUK4	Hbb-bs: 49–62	LSSASAImGNAKVK	M8:Oxidation (M):1000.00	24.31	1391.74	14	0.3	464.922	3	39.31	358860	1	5880	Unanue_7962_191213_02.raw	1	1	Oxidation (M)	PEAKS DB
A8DUK4	Hbb-bs: 49–62	LSSASAIMGNAKVK		21.6	1375.75	14	2.2	459.591	3	54.12	135040	1	8574	Unanue_7962_191213_02.raw	1	1		PEAKS DB
A8DUK4	Hbb-bs: 49–60	LSSASAImGNAK	M8:Oxidation (M):1000.00	24.91	1164.58	12	1.8	583.299	2	39.98	84736	1	5952	Unanue_7962_191213_02.raw	1	1	Oxidation (M)	PEAKS DB
A8DUK4	Hbb-bs: 50–66	SSASAImGNAKVKAHGK	M7:Oxidation (M):1000.00	27.72	1671.87	17	1.7	558.299	3	37.95	77359	1	5687	Unanue_7962_191213_02.raw	1	1	Oxidation (M)	PEAKS DB
A8DUK4	Hbb-bs: 51–66	SASAIMGNAKVKAHGK		20.78	1568.85	16	1.5	523.957	3	82.17	18349	1	18211	Unanue_7962_191213_02.raw	1	1		PEAKS DB
A8DUK4	Hbb-bs: 52–66	ASAIMGNAKVKAHGK		21.77	1481.81	15	0.1	494.945	3	82.06	9977.7	1	18165	Unanue_7962_191213_02.raw	1	1		PEAKS DB
A8DUK4	Hbb-bs: 67–86	KVITAFNDGLNHLDSLKGTF		48.16	2189.15	20	0.1	548.294	4	98.44	132770	1	24142	Unanue_7962_191213_02.raw	1	1		PEAKS DB
A8DUK4	Hbb-bs: 67–82	KVITAFNDGLNHLDSL		32.34	1755.92	16	-1.1	586.312	3	96.28	144370	1	23426	Unanue_7962_191213_02.raw	1	1		PEAKS DB
A8DUK4	Hbb-bs: 67–79	KVITAFNDGLNHL		25.52	1440.77	13	0	481.265	3	80.05	68900	1	17228	Unanue_7962_191213_02.raw	1	1		PEAKS DB
A8DUK4	Hbb-bs: 103–126	NFRLLGNMIVIVLGHHLGKDFTPA		29.84	2661.46	24	-0.4	666.371	4	128.12	477550	1	35381	Unanue_7962_191213_02.raw	1	1		PEAKS DB
Q61191	Hcfc1: 821–836	IATGHGQQGVTQVVLK		27.33	1634.91	16	1	545.978	3	54.39	41287	1	8634	Unanue_7962_191213_02.raw	1	1		PEAKS DB
P43276, P15864, P43277, P43274	Hist1h1b: 94–108, Hist1h1c: 94–108, Hist1h1d: 95–109, Hist1h1e: 94–108	VQTKGTGASGSFKLN		27.64	1493.78	15	1.1	498.936	3	44.68	92871	1	6799	Unanue_7962_191213_02.raw	1	1		PEAKS DB
Q64475, P10853, Q6ZWY9, Q64478, Q8CGP1, P10854, Q8CGP2, Q64525	Hist1h2bb: 45–55, Hist1h2bf: 45–55, Hist1h2bg: 45–55, Hist1h2bh: 45–55, Hist1h2bk: 45–55, Hist1h2bm: 45–55, Hist1h2bp: 45–55, Hist2h2bb: 45–55	VLKQVHPDTGI		26.57	1205.68	11	1.7	603.847	2	47	129570	1	7199	Unanue_7962_191213_02.raw	1	1		PEAKS DB
Q64475, P10853, Q6ZWY9, Q64478, Q8CGP1, P10854, Q8CGP2, Q64525	Hist1h2bb: 47–66, Hist1h2bf: 47–66, Hist1h2bg: 47–66, Hist1h2bh: 47–66, Hist1h2bk: 47–66, Hist1h2bm: 47–66, Hist1h2bp: 47–66, Hist2h2bb: 47–66	KQVHPDTGISSKAmGImNSF	M14:Oxidation (M):1000.00;M17:Oxidation (M):1000.00	21.12	2179.04	20	-2.8	545.766	4	59.28	92999	1	9761	Unanue_7962_191213_02.raw	2	2	Oxidation (M)	PEAKS DB
Q64475, P10853, Q6ZWY9, Q64478, Q8CGP1, P10854, Q8CGP2, Q64525	Hist1h2bb: 47–65, Hist1h2bf: 47–65, Hist1h2bg: 47–65, Hist1h2bh: 47–65, Hist1h2bk: 47–65, Hist1h2bm: 47–65, Hist1h2bp: 47–65, Hist2h2bb: 47–65	KQVHPDTGISSKAmGImNS	M14:Oxidation (M):1000.00;M17:Oxidation (M):1000.00	22.13	2031.97	19	-0.4	509	4	39.49	293230	1	5921	Unanue_7962_191213_02.raw	2	2	Oxidation (M)	PEAKS DB
Q64475, P10853, Q6ZWY9, Q64478, Q8CGP1, P10854, Q8CGP2, Q64525	Hist1h2bb: 47–62, Hist1h2bf: 47–62, Hist1h2bg: 47–62, Hist1h2bh: 47–62, Hist1h2bk: 47–62, Hist1h2bm: 47–62, Hist1h2bp: 47–62, Hist2h2bb: 47–62	KQVHPDTGISSKAmGI	M14:Oxidation (M):1000.00	31.3	1683.86	16	1.4	562.295	3	41.11	53830	1	6189	Unanue_7962_191213_02.raw	1	1	Oxidation (M)	PEAKS DB
Q64475, P10853, Q6ZWY9, Q64478, Q8CGP1, P10854, Q8CGP2, Q64525	Hist1h2bb: 48–65, Hist1h2bf: 48–65, Hist1h2bg: 48–65, Hist1h2bh: 48–65, Hist1h2bk: 48–65, Hist1h2bm: 48–65, Hist1h2bp: 48–65, Hist2h2bb: 48–65	QVHPDTGISSKAmGImNS	M13:Oxidation (M):1000.00;M16:Oxidation (M):1000.00	20.41	1903.88	18	1	635.634	3	48.21	52870	1	7439	Unanue_7962_191213_02.raw	1	1	Oxidation (M)	PEAKS DB
Q64475, P10853, Q6ZWY9, Q64478, Q8CGP1, P10854, Q8CGP2, Q64525	Hist1h2bb: 85–110, Hist1h2bf: 85–110, Hist1h2bg: 85–110, Hist1h2bh: 85–110, Hist1h2bk: 85–110, Hist1h2bm: 85–110, Hist1h2bp: 85–110, Hist2h2bb: 85–110	NKRSTITSREIQTAVRLLLPGELAKH		34.43	2930.68	26	1	587.143	5	95.04	73043	1	22915	Unanue_7962_191213_02.raw	1	1		PEAKS DB
Q64475, P10853, Q6ZWY9, Q64478, Q8CGP1, P10854, Q8CGP2, Q64525	Hist1h2bb: 85–101, Hist1h2bf: 85–101, Hist1h2bg: 85–101, Hist1h2bh: 85–101, Hist1h2bk: 85–101, Hist1h2bm: 85–101, Hist1h2bp: 85–101, Hist2h2bb: 85–101	NKRSTITSREIQTAVRL		35.04	1972.12	17	1.8	494.038	4	56.42	189280	1	9060	Unanue_7962_191213_02.raw	1	1		PEAKS DB
Q64475, P10853, Q6ZWY9, Q64478, Q8CGP1, P10854, Q8CGP2, Q64525	Hist1h2bb: 90–100, Hist1h2bf: 90–100, Hist1h2bg: 90–100, Hist1h2bh: 90–100, Hist1h2bk: 90–100, Hist1h2bm: 90–100, Hist1h2bp: 90–100, Hist2h2bb: 90–100	ITSREIQTAVR		18.58	1272.71	11	1	425.246	3	45.16	87284	1	6875	Unanue_7962_191213_02.raw	1	1		PEAKS DB
Q64475, P10853, Q6ZWY9, Q64478, Q8CGP1, P10854, Q8CGP2, Q64525	Hist1h2bb: 99–107, Hist1h2bf: 99–107, Hist1h2bg: 99–107, Hist1h2bh: 99–107, Hist1h2bk: 99–107, Hist1h2bm: 99–107, Hist1h2bp: 99–107, Hist2h2bb: 99–107	VRLLLPGEL		20.35	1008.63	9	-0.3	505.324	2	106.02	266360	1	26737	Unanue_7962_191213_02.raw	1	1		PEAKS DB
Q6ZWY9, Q64478, P10854, Q64525	Hist1h2bg: 72–85, Hist1h2bh: 72–85, Hist1h2bm: 72–85, Hist2h2bb: 72–84	ERIASEASRLAHYN		22.22	1615.81	14	0	404.959	4	53.68	85680	1	8525	Unanue_7962_191213_02.raw	2	2		PEAKS DB
Q6ZWY9, Q64478, P10854, Q64525	Hist1h2bg: 72–84, Hist1h2bh: 72–84, Hist1h2bm: 72–84, Hist2h2bb: 72–85	ERIAGEASRLAHY		19.72	1471.75	13	-0.5	491.591	3	51.51	67325	1	8063	Unanue_7962_191213_02.raw	1	1		PEAKS DB
Q6GSS7, Q64523	Hist2h2aa2: 98–114, Hist2h2ac: 98–114	LGKVTIAQGGVLPNIQA		32.87	1677.98	17	1.5	839.997	2	100.95	144190	1	24989	Unanue_7962_191213_02.raw	1	1		PEAKS DB
Q6GSS7, Q64523	Hist2h2aa2: 98–113, Hist2h2ac: 98–113	LGKVTIAQGGVLPNIQ		22.46	1606.94	16	1.3	804.479	2	97.78	0	1	23945	Unanue_7962_191213_02.raw	0	0		PEAKS DB
Q6GSS7, Q64523	Hist2h2aa2: 100–114, Hist2h2ac: 100–114	KVTIAQGGVLPNIQA		21.27	1507.87	15	0.6	754.944	2	92.87	162190	1	22256	Unanue_7962_191213_02.raw	1	1		PEAKS DB
P62806	Hist4h4: 24–37	RDNIQGITKPAIRR		28.63	1636.95	14	1	410.245	4	39.11	102220	1	5854	Unanue_7962_191213_02.raw	1	1		PEAKS DB
P62806	Hist4h4: 25–37	DNIQGITKPAIRR		20.95	1480.85	13	0.3	494.623	3	48.03	74480	1	7393	Unanue_7962_191213_02.raw	1	1		PEAKS DB
P62806	Hist4h4: 47–60	ISGLIYEETRGVLK		23.07	1576.88	14	1.6	526.636	3	84.83	48729	1	19280	Unanue_7962_191213_02.raw	1	1		PEAKS DB
P62806	Hist4h4: 63–73	LENVIRDAVTY		20.21	1291.68	11	-0.4	646.846	2	86.66	51362	1	19965	Unanue_7962_191213_02.raw	1	1		PEAKS DB
P62806	Hist4h4: 63–72	LENVIRDAVT		18.6	1128.61	10	0.5	565.314	2	71.89	68449	1	13743	Unanue_7962_191213_02.raw	1	1		PEAKS DB
P62806	Hist4h4: 63–71	LENVIRDAV		18.32	1027.57	9	-0.4	514.79	2	72.07	87070	1	13851	Unanue_7962_191213_02.raw	1	1		PEAKS DB
P62806	Hist4h4: 74–103	TEHAKRKTVTAMDVVYALKRQGRTLYGFGG		26.78	3352.78	30	-0.5	671.563	5	91.29	126160	1	21757	Unanue_7962_191213_02.raw	1	1		PEAKS DB
P62806	Hist4h4: 74–93	TEHAKRKTVTAmDVVYALKR	M12:Oxidation (M):1000.00	22.47	2332.27	20	0.7	467.461	5	50.26	13108	1	7817	Unanue_7962_191213_02.raw	1	1	Oxidation (M)	PEAKS DB
P62806	Hist4h4: 74–92	TEHAKRKTVTAmDVVYALK	M12:Oxidation (M):1000.00	27.97	2176.17	19	0.8	545.05	4	52.84	0	1	8309	Unanue_7962_191213_02.raw	0	0	Oxidation (M)	PEAKS DB
P62806	Hist4h4: 78–103	KRKTVTAMDVVYALKRQGRTLYGFGG		23.18	2914.6	26	0.8	583.927	5	94.77	270990	1	23032	Unanue_7962_191213_02.raw	1	1		PEAKS DB
P62806	Hist4h4: 81–93	TVTAmDVVYALKR	M5:Oxidation (M):1000.00	24.39	1481.79	13	-1.1	494.937	3	82.43	43678	1	18326	Unanue_7962_191213_02.raw	1	1	Oxidation (M)	PEAKS DB
P62806	Hist4h4: 81–93	TVTAMDVVYALKR		30.74	1465.8	13	0.8	489.606	3	96.01	58329	1	23331	Unanue_7962_191213_02.raw	1	1		PEAKS DB
P49312	Hnrnpa1: 277–300	KGGNFGGRSSGPYGGGGQYFAKPR		45.67	2401.17	24	-0.4	481.241	5	48.34	267300	1	7451	Unanue_7962_191213_02.raw	3	3		PEAKS DB
P49312	Hnrnpa1: 285–300	SSGPYGGGGQYFAKPR		33.02	1627.77	16	1.9	543.6	3	53.75	169150	1	8478	Unanue_7962_191213_02.raw	1	1		PEAKS DB
P63038	Hspd1: 122–141	SIAKEGFEKISKGANPVEIR		19.37	2172.19	20	0.5	544.055	4	65.58	35159	1	11526	Unanue_7962_191213_02.raw	1	1		PEAKS DB
Q64433	Hspe1: 94–102	SDILGKYVD		16.94	1008.51	9	-0.8	505.263	2	77.79	169430	1	16255	Unanue_7962_191213_02.raw	1	1		PEAKS DB
P01864	Igg2a: 228–245	RGPVRAPQVYVLPPPAEE		20.76	1974.07	18	0.3	659.03	3	81.4	1431000	1	17741	Unanue_7962_191213_02.raw	1	1		PEAKS DB
P01864	Igg2a: 229–251	GPVRAPQVYVLPPPAEEMTKKEF		20.22	2582.36	23	1.3	646.597	4	93.68	97085	1	22620	Unanue_7962_191213_02.raw	1	1		PEAKS DB
P01864	Igg2a: 229–248	GPVRAPQVYVLPPPAEEMTK		19.34	2178.15	20	0.4	727.058	3	91.62	115370	1	21821	Unanue_7962_191213_02.raw	1	1		PEAKS DB
P01864	Igg2a: 229–247	GPVRAPQVYVLPPPAEEmT	M18:Oxidation (M):1000.00	30.19	2066.05	19	0.7	689.691	3	96.5	1916800	1	23463	Unanue_7962_191213_02.raw	3	3	Oxidation (M)	PEAKS DB
P01864	Igg2a: 229–247	GPVRAPQVYVLPPPAEEMT		25.19	2050.06	19	-0.9	684.359	3	107.13	236370	1	27064	Unanue_7962_191213_02.raw	2	2		PEAKS DB
P01864	Igg2a: 229–246	GPVRAPQVYVLPPPAEEm	M18:Oxidation (M):1000.00	29.23	1965	18	0.2	656.008	3	96.88	174180	1	23647	Unanue_7962_191213_02.raw	1	1	Oxidation (M)	PEAKS DB
P01864	Igg2a: 229–245	GPVRAPQVYVLPPPAEE		28.27	1817.97	17	0.8	606.997	3	96.55	921290	1	23504	Unanue_7962_191213_02.raw	1	1		PEAKS DB
P01864	Igg2a: 229–237	GPVRAPQVY		20.4	985.534	9	1.7	493.775	2	56.97	175060	1	9184	Unanue_7962_191213_02.raw	1	1		PEAKS DB
P01864	Igg2a: 236–245	VYVLPPPAEE		23.75	1112.58	10	-0.2	557.295	2	97.16	313790	1	23655	Unanue_7962_191213_02.raw	1	1		PEAKS DB
P01864	Igg2a: 275–306	TEQNYKNTATVLDSDGSYFMYSKLRVQKSTWE		24.61	3788.8	32	0.6	758.768	5	96.45	334560	1	23442	Unanue_7962_191213_02.raw	1	1		PEAKS DB
P01864	Igg2a: 275–299	TEQNYKNTATVLDSDGSYFMYSKLR		26.23	2930.38	25	0.4	733.601	4	91.94	158050	1	21914	Unanue_7962_191213_02.raw	1	1		PEAKS DB
P01864, P01865, P01863	Igg-2a: 122–141, Igh-1a: 116–135, Ighg: 117–136	LLGGPSVFIFPPKIKDVLmI	M19:Oxidation (M):1000.00	33.98	2199.27	20	0.3	734.099	3	129.86	8661900	1	36169	Unanue_7962_191213_02.raw	1	1	Oxidation (M)	PEAKS DB
P01864, P01865, P01863	Igg-2a: 122–141, Igh-1a: 116–135, Ighg: 117–136	LLGGPSVFIFPPKIKDVLMI		18.77	2183.28	20	-0.7	728.766	3	130.38	5342100	1	36443	Unanue_7962_191213_02.raw	1	1		PEAKS DB
P01864, P01865, P01863	Igg-2a: 122–140, Igh-1a: 116–134, Ighg: 117–135	LLGGPSVFIFPPKIKDVLM		34.32	2070.2	19	0	691.072	3	129.07	5078200	1	35774	Unanue_7962_191213_02.raw	1	1		PEAKS DB
P01864, P01865, P01863	Igg-2a: 122–139, Igh-1a: 116–133, Ighg: 117–134	LLGGPSVFIFPPKIKDVL		33.96	1939.15	18	1.3	647.393	3	128.28	4925700	1	35416	Unanue_7962_191213_02.raw	1	1		PEAKS DB
P01864, P01865, P01863	Igg-2a: 122–138, Igh-1a: 116–132, Ighg: 117–133	LLGGPSVFIFPPKIKDV		28.73	1826.07	17	-0.1	609.697	3	118.74	1220600	1	31485	Unanue_7962_191213_02.raw	1	1		PEAKS DB
P01864, P01865, P01863	Igg-2a: 122–137, Igh-1a: 116–131, Ighg: 117–132	LLGGPSVFIFPPKIKD		27.24	1727	16	0.1	576.675	3	114.67	977050	1	30025	Unanue_7962_191213_02.raw	1	1		PEAKS DB
P01864, P01865, P01863	Igg-2a: 122–136, Igh-1a: 116–130, Ighg: 117–131	LLGGPSVFIFPPKIK		22.45	1611.98	15	-0.6	538.332	3	112.91	1060900	1	29256	Unanue_7962_191213_02.raw	1	1		PEAKS DB
P01864, P01865, P01863	Igg-2a: 123–140, Igh-1a: 117–134, Ighg: 118–135	LGGPSVFIFPPKIKDVLm	M18:Oxidation (M):1000.00	32.57	1973.11	18	0.5	658.71	3	123.64	0	1	33680	Unanue_7962_191213_02.raw	0	0	Oxidation (M)	PEAKS DB
P01864, P01865, P01863	Igg-2a: 123–139, Igh-1a: 117–133, Ighg: 118–134	LGGPSVFIFPPKIKDVL		25.7	1826.07	17	0.1	609.697	3	123.3	0	1	33564	Unanue_7962_191213_02.raw	0	0		PEAKS DB
P01864, P01865, P01863	Igg-2a: 124–142, Igh-1a: 118–136, Ighg: 119–137	GGPSVFIFPPKIKDVLmIS	M17:Oxidation (M):1000.00	24.03	2060.14	19	-0.3	687.72	3	128.06	1351100	1	35303	Unanue_7962_191213_02.raw	1	1	Oxidation (M)	PEAKS DB
P01864, P01865, P01863	Igg-2a: 124–141, Igh-1a: 118–135, Ighg: 119–136	GGPSVFIFPPKIKDVLmI	M17:Oxidation (M):1000.00	35.32	1973.11	18	-0.1	658.709	3	128.48	4364300	1	35482	Unanue_7962_191213_02.raw	1	1	Oxidation (M)	PEAKS DB
P01864, P01865, P01863	Igg-2a: 124–141, Igh-1a: 118–135, Ighg: 119–136	GGPSVFIFPPKIKDVLMI		29.99	1957.11	18	-0.4	653.377	3	129.03	1369200	1	35760	Unanue_7962_191213_02.raw	1	1		PEAKS DB
P01864, P01865, P01863	Igg-2a: 124–140, Igh-1a: 118–134, Ighg: 119–135	GGPSVFIFPPKIKDVLm	M17:Oxidation (M):1000.00	40.1	1860.02	17	0.5	621.015	3	118.44	15900000	1	31618	Unanue_7962_191213_02.raw	3	3	Oxidation (M)	PEAKS DB
P01864, P01865, P01863	Igg-2a: 124–140, Igh-1a: 118–134, Ighg: 119–135	GGPSVFIFPPKIKDVLM		29.81	1844.03	17	-0.5	615.683	3	124.45	0	1	33957	Unanue_7962_191213_02.raw	0	0		PEAKS DB
P01864, P01865, P01863	Igg-2a: 124–139, Igh-1a: 118–133, Ighg: 119–134	GGPSVFIFPPKIKDVL		40.52	1712.99	16	0.1	572.003	3	118.27	6617000	1	31506	Unanue_7962_191213_02.raw	2	2		PEAKS DB
P01864, P01865, P01863	Igg-2a: 124–138, Igh-1a: 118–132, Ighg: 119–133	GGPSVFIFPPKIKDV		33.16	1599.9	15	-0.3	534.308	3	103.34	2690100	1	26126	Unanue_7962_191213_02.raw	1	1		PEAKS DB
P01864, P01865, P01863	Igg-2a: 124–134, Igh-1a: 118–128, Ighg: 119–129	GGPSVFIFPPK		23.6	1144.63	11	0	573.321	2	101.18	672130	1	25149	Unanue_7962_191213_02.raw	1	1		PEAKS DB
P01864, P01865, P01863	Igg-2a: 126–140, Igh-1a: 120–134, Ighg: 121–135	PSVFIFPPKIKDVLm	M15:Oxidation (M):1000.00	18.68	1745.98	15	-1.2	583	3	118.27	0	1	31500	Unanue_7962_191213_02.raw	0	0	Oxidation (M)	PEAKS DB
P01865, P01863	Igh-1a: 223–241, Ighg: 224–242	GSVRAPQVYVLPPPEEEmT	M18:Oxidation (M):1000.00	20	2114.04	19	-0.1	705.686	3	93.15	128850	1	22332	Unanue_7962_191213_02.raw	1	1	Oxidation (M)	PEAKS DB
P01865, P01863	Igh-1a: 223–239, Ighg: 224–240	GSVRAPQVYVLPPPEEE		22.07	1865.95	17	-0.8	622.991	3	93.17	564910	1	22323	Unanue_7962_191213_02.raw	2	2		PEAKS DB
P01865, P01863	Igh-1a: 224–239, Ighg: 225–240	SVRAPQVYVLPPPEEE		23.97	1808.93	16	0.5	603.985	3	93.3	374590	1	22529	Unanue_7962_191213_02.raw	2	2		PEAKS DB
P01867	Igh-3: 94–106	KKLEPSGPISTIn	N13:Deamidation (NQ):1000.00	25.04	1383.76	13	0.2	462.261	3	58.39	234620	1	9567	Unanue_7962_191213_02.raw	1	1	Deamidation (NQ)	PEAKS DB
P01867	Igh-3: 122–141	LEGGPSVFIFPPNIKDVLmI	M19:Oxidation (M):1000.00	24.19	2201.18	20	4.1	734.737	3	132.57	408550	1	37573	Unanue_7962_191213_02.raw	1	1	Oxidation (M)	PEAKS DB
P01867	Igh-3: 122–140	LEGGPSVFIFPPNIKDVLm	M19:Oxidation (M):1000.00	30.11	2088.1	19	-1	697.039	3	130.76	1543500	1	36665	Unanue_7962_191213_02.raw	2	2	Oxidation (M)	PEAKS DB
P01867	Igh-3: 122–140	LEGGPSVFIFPPNIKDVLM		26.16	2072.1	19	-1.1	1037.06	2	131.66	831400	1	37167	Unanue_7962_191213_02.raw	1	1		PEAKS DB
P01867	Igh-3: 122–138	LEGGPSVFIFPPNIKDV		28.12	1827.98	17	1	914.997	2	128.7	1069000	1	35716	Unanue_7962_191213_02.raw	1	1		PEAKS DB
P01867	Igh-3: 124–139	GGPSVFIFPPNIKDVL		17.52	1698.93	16	-0.6	850.474	2	130.04	222160	1	36286	Unanue_7962_191213_02.raw	1	1		PEAKS DB
A0A075B5V5	Ighv1-39: 20–29	EFQLQQSGPE		19.67	1161.53	10	1.1	581.773	2	78.56	228620	1	16571	Unanue_7962_191213_02.raw	1	1		PEAKS DB
P01837	Igkc: 1–21	RADAAPTVSIFPPSSEQLTSG		21.82	2130.06	21	1.2	711.028	3	105.85	1788100	1	26861	Unanue_7962_191213_02.raw	1	1		PEAKS DB
P01837	Igkc: 1–20	RADAAPTVSIFPPSSEQLTS		21.04	2073.04	20	-1.6	692.019	3	106.01	459020	1	26641	Unanue_7962_191213_02.raw	2	2		PEAKS DB
P01837	Igkc: 43–62	IDGSERQNGVLNSWTDQDSK		21.6	2248.04	20	2	750.354	3	69.65	226550	1	12841	Unanue_7962_191213_02.raw	1	1		PEAKS DB
P01837	Igkc: 44–62	DGSERQNGVLNSWTDQDSK		25.88	2134.95	19	0.2	712.658	3	68.21	132610	1	12338	Unanue_7962_191213_02.raw	1	1		PEAKS DB
P01837	Igkc: 46–62	SERQNGVLNSWTDQDSK		23.07	1962.9	17	1.7	655.309	3	60.12	307990	1	9932	Unanue_7962_191213_02.raw	1	1		PEAKS DB
P01837	Igkc: 47–62	ERQNGVLNSWTDQDSK		35.52	1875.87	16	0.1	626.298	3	60.85	173020	1	10123	Unanue_7962_191213_02.raw	1	1		PEAKS DB
P84750	Igkv-Mem5: 97–110	TFGSGTKLELKRAD		17.36	1521.82	14	1	508.279	3	48.17	0	1	7436	Unanue_7962_191213_02.raw	0	0		PEAKS DB
P01325	Ins1C: 37–56	PQVEQLELGGSPGDLqTLAL	Q16:Deamidation (NQ):56.41	31.36	2065.06	20	2.1	689.361	3	131.11	830720	1	36971	Unanue_7962_191213_02.raw	2	2	Deamidation (NQ)	PEAKS DB
P01325	Ins1C: 37–56	PQVEqLELGGSPGDLqTLAL	Q5:Deamidation (NQ):28.36;Q16:Deamidation (NQ):79.53	25.21	2066.04	20	-1.5	1034.03	2	131.73	229150	1	37187	Unanue_7962_191213_02.raw	1	1	Deamidation (NQ)	PEAKS DB
P01325	Ins1C: 37–56	PQVEqLELGGSPGDLQTLAL	Q5:Deamidation (NQ):47.09	30.22	2065.06	20	0.5	1033.54	2	131.28	2272500	1	36845	Unanue_7962_191213_02.raw	1	1	Deamidation (NQ)	PEAKS DB
P01325	Ins1C: 37–56	PQVEQLELGGSPGDLQTLAL		48.19	2064.07	20	0.5	1033.04	2	130.64	17746000	1	36602	Unanue_7962_191213_02.raw	3	3		PEAKS DB
P01325	Ins1C: 37–51	PQVEQLELGGSPGDL		18.6	1537.76	15	-0.6	769.888	2	111.65	110520	1	28753	Unanue_7962_191213_02.raw	1	1		PEAKS DB
P01325	Ins1C: 37–50	PqVEqLELGGSPGD	Q2:Deamidation (NQ):1000.00;Q5:Deamidation (NQ):1000.00	18.64	1426.65	14	1.2	714.331	2	100.47	152620	1	24811	Unanue_7962_191213_02.raw	1	1	Deamidation (NQ)	PEAKS DB
P01325	Ins1C: 37–49	PqVEqLELGGSPG	Q2:Deamidation (NQ):1000.00;Q5:Deamidation (NQ):1000.00	31.56	1311.62	13	0.7	656.817	2	97.57	360410	1	23839	Unanue_7962_191213_02.raw	1	1	Deamidation (NQ)	PEAKS DB
P01325	Ins1C: 37–49	PqVEQLELGGSPG	Q2:Deamidation (NQ):32.97	29.75	1310.64	13	0.7	656.325	2	93.93	417620	1	22599	Unanue_7962_191213_02.raw	1	1	Deamidation (NQ)	PEAKS DB
P01325	Ins1C: 37–49	PQVEQLELGGSPG		23.39	1309.65	13	-0.7	655.832	2	90.35	158330	1	21350	Unanue_7962_191213_02.raw	1	1		PEAKS DB
P01325	Ins1C: 37–47	PqVEqLELGGS	Q2:Deamidation (NQ):1000.00;Q5:Deamidation (NQ):1000.00	20.05	1157.55	11	1.6	579.781	2	95.77	89667	1	23256	Unanue_7962_191213_02.raw	1	1	Deamidation (NQ)	PEAKS DB
P01325	Ins1C: 37–47	PqVEQLELGGS	Q2:Deamidation (NQ):29.32	22.96	1156.56	11	0.8	579.288	2	92.07	234010	1	21845	Unanue_7962_191213_02.raw	1	1	Deamidation (NQ)	PEAKS DB
P01325	Ins1C: 37–47	PQVEQLELGGS		27.2	1155.58	11	1.1	578.797	2	88.14	2143600	1	20510	Unanue_7962_191213_02.raw	1	1		PEAKS DB
P01325	Ins1C: 37–46	PqVEqLELGG	Q2:Deamidation (NQ):1000.00;Q5:Deamidation (NQ):1000.00	17.93	1070.51	10	0.8	536.264	2	97.1	637390	1	23629	Unanue_7962_191213_02.raw	1	1	Deamidation (NQ)	PEAKS DB
P01325	Ins1C: 37–46	PqVEQLELGG	Q2:Deamidation (NQ):26.52	19.59	1069.53	10	-1.1	535.771	2	93.17	1194200	1	22268	Unanue_7962_191213_02.raw	1	1	Deamidation (NQ)	PEAKS DB
P01325	Ins1C: 37–46	PQVEqLELGG	Q5:Deamidation (NQ):22.45	17.24	1069.53	10	-1.1	535.771	2	93.17	1194200	1	22576	Unanue_7962_191213_02.raw	1	1	Deamidation (NQ)	PEAKS DB
P01325	Ins1C: 37–46	PQVEQLELGG		23.56	1068.55	10	0.1	535.28	2	89.31	4435300	1	20908	Unanue_7962_191213_02.raw	1	1		PEAKS DB
P01325	Ins1C: 37–45	PQVEQLELG		20.84	1011.52	9	0.5	506.769	2	90.53	818840	1	21705	Unanue_7962_191213_02.raw	1	1		PEAKS DB
P01325	Ins1C: 39–56	VEQLELGGSPGDLQTLAL		23.07	1838.96	18	-0.1	920.488	2	130.56	134020	1	36576	Unanue_7962_191213_02.raw	1	1		PEAKS DB
P01325	Ins1C: 42–56	LELGGSPGDLQTLAL		29.6	1482.79	15	0.2	742.404	2	130.32	567650	1	36458	Unanue_7962_191213_02.raw	1	1		PEAKS DB
P01325	Ins1C: 46–56	GSPGDLQTLAL		22.03	1070.56	11	-1.6	536.287	2	111.5	849400	1	28665	Unanue_7962_191213_02.raw	1	1		PEAKS DB
P01325	Ins1C: 47–56	SPGDLQTLAL		19.46	1013.54	10	-0.3	507.777	2	113.04	2894800	1	29194	Unanue_7962_191213_02.raw	1	1		PEAKS DB
P01325	Ins1C: 48–56	PGDLQTLAL		17.57	926.507	9	-0.2	464.261	2	109.86	506580	1	28019	Unanue_7962_191213_02.raw	1	1		PEAKS DB
P01325	Ins1C: 51–61	LQTLALEVARq	Q11:Deamidation (NQ):95.39	21.54	1241.7	11	1.2	621.857	2	85.48	20649000	1	19819	Unanue_7962_191213_02.raw	2	2	Deamidation (NQ)	PEAKS DB
P01325	Ins1C: 51–61	LqTLALEVARq	Q2:Deamidation (NQ):1000.00;Q11:Deamidation (NQ):1000.00	25.07	1242.68	11	0.7	622.349	2	89.47	16891000	1	21024	Unanue_7962_191213_02.raw	3	3	Deamidation (NQ)	PEAKS DB
P01325	Ins1C: 51–61	LqTLALEVARQ	Q2:Deamidation (NQ):87.58	23.92	1241.7	11	0.2	621.856	2	86.67	11151000	1	20226	Unanue_7962_191213_02.raw	1	1	Deamidation (NQ)	PEAKS DB
P01325	Ins1C: 51–61	LQTLALEVARQ		22.96	1240.71	11	1.5	621.365	2	82.66	10309000	1	18745	Unanue_7962_191213_02.raw	1	1		PEAKS DB
P01325	Ins1C: 51–60	LqTLALEVAR	Q2:Deamidation (NQ):1000.00	18.6	1113.64	10	0.2	557.827	2	86.66	370660	1	19939	Unanue_7962_191213_02.raw	1	1	Deamidation (NQ)	PEAKS DB
P01325	Ins1C: 51–60	LQTLALEVAR		22.64	1112.66	10	0.5	557.335	2	82.9	390530	1	18474	Unanue_7962_191213_02.raw	1	1		PEAKS DB
P01325	Ins1C: 53–61	TLALEVARq	Q9:Deamidation (NQ):1000.00	17.33	1000.56	9	1.3	501.286	2	69.67	1164000	1	12860	Unanue_7962_191213_02.raw	1	1	Deamidation (NQ)	PEAKS DB
P01326	Ins2B: 9–23	SHLVEALYLVcGERG	C11:Cysteine oxidation to cysteic acid:1000.00	45.34	1692.81	15	-0.6	847.414	2	99.23	30696000	1	24554	Unanue_7962_191213_02.raw	3	3	Cysteine oxidation to cysteic acid	PEAKS DB
P01326	Ins2B: 9–23	SHLVEALYLVCGERG		18.8	1644.83	15	-0.1	549.284	3	106.73	0	1	26975	Unanue_7962_191213_02.raw	0	0		PEAKS DB
P01326	Ins2B: 9–22	SHLVEALYLVcGER	C11:Cysteine oxidation to cysteic acid:1000.00	40.35	1635.79	14	1.5	818.905	2	99.49	397080	1	24458	Unanue_7962_191213_02.raw	1	1	Cysteine oxidation to cysteic acid	PEAKS DB
P01326	Ins2B: 9–19	SHLVEALYLVc	C11:Cysteine oxidation to cysteic acid:1000.00	22.84	1293.63	11	0.2	647.821	2	120.43	9581.3	1	32533	Unanue_7962_191213_02.raw	1	1	Cysteine oxidation to cysteic acid	PEAKS DB
P01326	Ins2B: 9–18	SHLVEALYLV		24.81	1142.63	10	0.4	572.324	2	109.85	3075800	1	28367	Unanue_7962_191213_02.raw	1	1		PEAKS DB
P01326, P01325	Ins2B: 10–23, Ins1B: 10–23	HLVEALYLVcGERG	C10:Cysteine oxidation to cysteic acid:1000.00	27.23	1605.78	14	0.4	803.899	2	99.36	231940	1	24459	Unanue_7962_191213_02.raw	1	1	Cysteine oxidation to cysteic acid	PEAKS DB
P01326, P01325	Ins2B: 11–23, InsB1: 11–23	LVEALYLVcGERG	C9:Cysteine oxidation to cysteic acid:1000.00	28.04	1468.72	13	0.5	735.369	2	114.7	459100	1	29877	Unanue_7962_191213_02.raw	1	1	Cysteine oxidation to cysteic acid	PEAKS DB
P01326, P01325	Ins2B: 12–23, Ins1B: 12–23	VEALYLVcGERG	C8:Cysteine oxidation to cysteic acid:1000.00	20.1	1355.64	12	-1.6	678.826	2	99.9	172430	1	24639	Unanue_7962_191213_02.raw	1	1	Cysteine oxidation to cysteic acid	PEAKS DB
P01326, P01325	Ins2B: 14–23, Ins1B: 14–23	ALYLVcGERG	C6:Cysteine oxidation to cysteic acid:1000.00	27.12	1127.53	10	1	564.772	2	87.6	93454	1	20360	Unanue_7962_191213_02.raw	1	1	Cysteine oxidation to cysteic acid	PEAKS DB
P01326, P01325	Ins2B: 15–23, Ins1B: 15–23	LYLVcGERG	C5:Cysteine oxidation to cysteic acid:1000.00	25.72	1056.49	9	0.2	529.253	2	84.46	76704	1	19192	Unanue_7962_191213_02.raw	1	1	Cysteine oxidation to cysteic acid	PEAKS DB
P01326	Ins2C: 37–47	PQVAQLELGGG		22.49	1067.56	11	0.1	534.788	2	90.57	242210	1	21445	Unanue_7962_191213_02.raw	1	1		PEAKS DB
P01326	Ins2C: 37–45	PQVAQLELG		18.66	953.518	9	0.9	477.767	2	93.28	48705	1	22382	Unanue_7962_191213_02.raw	1	1		PEAKS DB
P09055	Itgb1: 785–798	SAVTTVVNPKYEGK		27.81	1491.79	14	2.7	498.273	3	49.82	34493	1	7735	Unanue_7962_191213_02.raw	1	1		PEAKS DB
O89051	Itm2b: 113–126	QTIEENIKIFEEDA		27.62	1677.81	14	1.1	839.913	2	107.37	699400	1	27088	Unanue_7962_191213_02.raw	1	1		PEAKS DB
O89051	Itm2b: 114–126	TIEENIKIFEEDA		20.23	1549.75	13	1.6	775.884	2	105.58	310680	1	26701	Unanue_7962_191213_02.raw	1	1		PEAKS DB
O89051	Itm2b: 127–143	VEFISVPVPEFADSDPA		18.36	1817.87	17	0.6	909.944	2	131.68	234920	1	37165	Unanue_7962_191213_02.raw	1	1		PEAKS DB
O89051	Itm2b: 198–214	LIHEHmVITDRIENVDN	M6:Oxidation (M):1000.00	20.9	2063.01	17	-1.6	688.676	3	61.01	71782	1	10196	Unanue_7962_191213_02.raw	1	1	Oxidation (M)	PEAKS DB
O89051	Itm2b: 198–213	LIHEHmVITDRIENVD	M6:Oxidation (M):1000.00	32.24	1948.97	16	0.5	650.663	3	66.45	2789100	1	11769	Unanue_7962_191213_02.raw	4	4	Oxidation (M)	PEAKS DB
O89051	Itm2b: 198–213	LIHEHMVITDRIENVD		26.9	1932.97	16	1.8	484.251	4	72.28	494900	1	13894	Unanue_7962_191213_02.raw	2	2		PEAKS DB
O89051	Itm2b: 199–213	IHEHmVITDRIENVD	M5:Oxidation (M):1000.00	19.54	1835.88	15	0.3	612.969	3	55.87	56941	1	8932	Unanue_7962_191213_02.raw	1	1	Oxidation (M)	PEAKS DB
P02535	Krt10: 166–177	EESNYELEGKIK		27.49	1437.7	12	-1	480.24	3	50.24	225650	1	7776	Unanue_7962_191213_02.raw	1	1		PEAKS DB
P02535	Krt10: 411–422	ALEEQLQQIRAE		19.71	1426.74	12	0.2	714.378	2	78.95	90374	1	16787	Unanue_7962_191213_02.raw	1	1		PEAKS DB
P02535	Krt10: 411–420	ALEEQLQQIR		26.05	1226.66	10	0.7	614.339	2	71.22	70302	1	13477	Unanue_7962_191213_02.raw	1	1		PEAKS DB
P02535	Krt10: 413–422	EEQLQQIRAE		22.88	1242.62	10	-0.1	622.317	2	54.33	71244	1	8604	Unanue_7962_191213_02.raw	1	1		PEAKS DB
Q61781, Q9Z2K1	Krt14: 118–128, Krt16: 110–120	VGSEKVTmQNL	M8:Oxidation (M):1000.00	17.68	1220.61	11	1.2	611.312	2	45.52	42194	1	6970	Unanue_7962_191213_02.raw	1	1	Oxidation (M)	PEAKS DB
Q922U2, P50446, Q9Z331, Q8BGZ7	Krt5: 320–337, Krt6b: 318–335	SmDNNRSLDLDSIIAEVK	M2:Oxidation (M):1000.00	22.89	2034.99	18	0.6	679.337	3	108.09	117580	1	27445	Unanue_7962_191213_02.raw	1	1	Oxidation (M)	PEAKS DB
Q3UV17	Krt76: 343–357	AQYEDIAQKSKAEAE		26.41	1679.8	15	2.4	560.942	3	46.55	94371	1	7120	Unanue_7962_191213_02.raw	1	1		PEAKS DB
Q61166	Mapre1: 146–168	LSKPKKPLGSSTAAPQRPIATQR		21.82	2431.4	23	-0.1	487.288	5	35.29	215830	1	5226	Unanue_7962_191213_02.raw	1	1		PEAKS DB
Q8R0W6	Ndfip1: 83–97	KTEATIPLVPGRDED		23.19	1639.84	15	1.4	547.622	3	68.67	68928	1	12544	Unanue_7962_191213_02.raw	1	1		PEAKS DB
Q8R0W6	Ndfip1: 83–96	KTEATIPLVPGRDE		18.48	1524.81	14	0.5	509.279	3	67.35	123280	1	12054	Unanue_7962_191213_02.raw	1	1		PEAKS DB
Q8VIJ8	Nprl3: 290–298	SAVKNLQQL		17.21	999.571	9	0.8	500.793	2	55.65	89613	1	8890	Unanue_7962_191213_02.raw	1	1		PEAKS DB
Q80XU3	Nucks1: 174–197	LKATVTPSPVKGKAKVGRPTASKK		21.28	2448.49	24	1.7	490.706	5	22.45	33343	1	3321	Unanue_7962_191213_02.raw	1	1		PEAKS DB
Q80XU3	Nucks1: 174–193	LKATVTPSPVKGKAKVGRPT		38.23	2034.23	20	0.2	407.854	5	33.23	97113	1	4972	Unanue_7962_191213_02.raw	1	1		PEAKS DB
P27773	Pdia3: 308–329	SHELSDFGLESTTGEVPVVAIR		31.27	2342.18	22	1.3	781.733	3	108.64	40777	1	27622	Unanue_7962_191213_02.raw	1	1		PEAKS DB
P62962	Pfn1: 41–59	VSITPAEVGVLVGKDRSSF		20.05	1960.06	19	0.2	654.362	3	104.17	73797	1	26121	Unanue_7962_191213_02.raw	1	1		PEAKS DB
P62962	Pfn1: 44–57	TPAEVGVLVGKDRS		33.55	1426.78	14	0.2	476.6	3	59.79	122510	1	9886	Unanue_7962_191213_02.raw	1	1		PEAKS DB
Q9EQI5	Ppbp: 97–113	PNAPGVKRIVmKILEGY	M11:Oxidation (M):1000.00	42.2	1900.06	17	-0.7	476.022	4	103.57	45245000	1	25953	Unanue_7962_191213_02.raw	11	11	Oxidation (M)	PEAKS DB
Q9EQI5	Ppbp: 97–113	PNAPGVKRIVMKILEGY		49.78	1884.07	17	-2.7	943.038	2	124.19	61599000	1	33872	Unanue_7962_191213_02.raw	2	2		PEAKS DB
P62141	Ppp1cb: 306–327	YGGLNSGRPVTPPRTANPPKKR		24.69	2362.3	22	1	473.467	5	36.14	381240	1	5364	Unanue_7962_191213_02.raw	1	1		PEAKS DB
P62751	Rpl23a: 140–156	LAPDYDALDVANKIGII		36.92	1799.97	17	0.2	600.996	3	129.19	805780	1	35865	Unanue_7962_191213_02.raw	2	2		PEAKS DB
P47915	Rpl29: 127–160	AGAKAPAKAQASAPAQAPKGAQAPKGAQAPVKAP		19.37	3104.72	34	0.8	621.952	5	41.26	116320	1	6213	Unanue_7962_191213_02.raw	1	1		PEAKS DB
P47915	Rpl29: 134–160	KAQASAPAQAPKGAQAPKGAQAPVKAP		20.25	2538.4	27	0.5	508.688	5	41.03	247190	1	6177	Unanue_7962_191213_02.raw	2	2		PEAKS DB
P47915	Rpl29: 146–160	GAQAPKGAQAPVKAP		26.59	1389.77	15	1.6	464.266	3	39.03	46804	1	5858	Unanue_7962_191213_02.raw	1	1		PEAKS DB
P62900	Rpl31: 107–115	TYVPVTTFK		23.87	1054.57	9	1.9	528.293	2	73.61	65242	1	14456	Unanue_7962_191213_02.raw	1	1		PEAKS DB
P14869	Rplp0: 276–317	AAAAPAAAATTAAPAAAAAPAKAEAKEESEESDEDmGFGLFD	M36:Oxidation (M):1000.00	22.36	4007.82	42	2.4	1002.97	4	99.82	100370	1	24596	Unanue_7962_191213_02.raw	1	1	Oxidation (M)	PEAKS DB
Q9CZX8	Rps19: 2–44	PGVTVKDVnQQEFVRALAAFLKKSGKLKVPEWVDTVKLAKHKE	N9:Deamidation (NQ):0.00	19	4831.71	43	2.7	604.973	8	118.27	204850	1	31496	Unanue_7962_191213_02.raw	1	1	Deamidation (NQ)	PEAKS DB
Q9CZX8	Rps19: 2–21	PGVTVKDVNQQEFVRALAAF		18.51	2188.16	20	-1.3	730.394	3	116.99	68991	1	30946	Unanue_7962_191213_02.raw	1	1		PEAKS DB
Q9CZX8	Rps19: 28–40	LKVPEWVDTVKLA		21.93	1496.86	13	0.9	499.961	3	104.11	66111	1	26088	Unanue_7962_191213_02.raw	1	1		PEAKS DB
Q9CQR2	Rps21: 72–83	LAKADGIVSKNF		17.96	1261.7	12	0.2	421.575	3	57.42	56813	1	9310	Unanue_7962_191213_02.raw	1	1		PEAKS DB
P62852	Rps25: 105–125	AQVIYTRNTKGGDAPAAGEDA		20.42	2104.02	21	0.5	702.347	3	46.19	241280	1	7044	Unanue_7962_191213_02.raw	1	1		PEAKS DB
P97351	Rps3a: 227–264	KLmELHGEGGSSGKAAGDETGAKVERADGYEPPVQESV	M3:Oxidation (M):1000.00	22.11	3900.84	38	0.8	781.177	5	59.45	254590	1	9780	Unanue_7962_191213_02.raw	1	1	Oxidation (M)	PEAKS DB
P22599, Q00897	Serpina1b: 395–413, Serpina1d: 395–413	EEHTQSPIFVGKVVDPTHK		26.36	2147.1	19	0.1	537.783	4	61.64	99411	1	10397	Unanue_7962_191213_02.raw	1	1		PEAKS DB
Q8R550	Sh3kbp1: 253–273	KVKGVGFGDIFKDKPIKLRPR		29.29	2397.44	21	-1.4	480.494	5	68.47	447940	1	12294	Unanue_7962_191213_02.raw	1	1		PEAKS DB
Q3V132, P48962, P51881	Slc25a31: 37–48, Slc25a4: 24–35, Slc25a5: 24–35	TAVAPIERVKLL		22.73	1308.81	12	0.1	437.278	3	83.19	51086	1	18625	Unanue_7962_191213_02.raw	1	1		PEAKS DB
P0DP99	Stmp1: 27–47	LAKKLEEIKKDLEAKKKPPSS		29.65	2379.41	21	-0.1	595.86	4	52.02	136220	1	8133	Unanue_7962_191213_02.raw	1	1		PEAKS DB
Q921I1	Tf: 335–348	GHNYVTAIRNQQEG		25.1	1585.76	14	-0.3	529.594	3	43.27	135370	1	6545	Unanue_7962_191213_02.raw	1	1		PEAKS DB
P35441	Thbs1: 19–49	NRIPESGGDNGVFDIFELIGGARRGPGRRLV		25.24	3323.76	31	-0.8	554.967	6	113.04	308390	1	29278	Unanue_7962_191213_02.raw	1	1		PEAKS DB
P35441	Thbs1: 24–49	SGGDNGVFDIFELIGGARRGPGRRLV		33.01	2714.44	26	0.8	543.895	5	119.04	502930	1	31800	Unanue_7962_191213_02.raw	2	2		PEAKS DB
P35441	Thbs1: 49–62	VKGQDLSSPAFRIE		17.14	1545.82	14	0.9	516.279	3	72.28	217870	1	13923	Unanue_7962_191213_02.raw	1	1		PEAKS DB
P35441	Thbs1: 49–60	VKGQDLSSPAFR		26.39	1303.69	12	0.2	435.57	3	49.31	137120	1	7635	Unanue_7962_191213_02.raw	1	1		PEAKS DB
P26039	Tln1: 1368–1376	RQLETVREL		20.12	1142.64	9	0.4	381.888	3	47.31	267410	1	7244	Unanue_7962_191213_02.raw	1	1		PEAKS DB
P59016	Vps33b: 96–104	ASLVNADKL		20.68	929.518	9	1.1	465.767	2	63.37	88046	1	10831	Unanue_7962_191213_02.raw	1	1		PEAKS DB
P70315	Was: 237–250	KADIGAPSGFKHVS		22.82	1412.74	14	0.3	471.921	3	41.75	29588	1	6304	Unanue_7962_191213_02.raw	1	1		PEAKS DB
Q8K1I7	Wipf1: 250–270	RALDDKPPPPPPPVGNRPSmH	M20:Oxidation (M):1000.00	23.69	2290.16	21	1.6	573.549	4	45.73	420690	1	6949	Unanue_7962_191213_02.raw	1	1	Oxidation (M)	PEAKS DB
Q62523	Zyx: 223–256	VQPQAKPHVQPQPVSSANTQPRGPLSQAPTPAPK		28.56	3537.88	34	1.4	708.584	5	55.87	326100	1	8941	Unanue_7962_191213_02.raw	1	1		PEAKS DB
Q62523	Zyx: 245–256	GPLSQAPTPAPK		17.28	1162.63	12	-0.3	582.324	2	52.08	19771	1	8167	Unanue_7962_191213_02.raw	1	1		PEAKS DB
