# Supplementary material for: Blood leukocytes recapitulate diabetogenic peptide–MHC-II complexes displayed in the pancreatic islets
Source: J Exp Med. 2021 Apr 6;218(6):e20202530. doi: 10.1084/jem.20202530 (PMC8034384; doi:10.1084/jem.20202530)
Supplement: Table S3 — is a list of MHC-II peptides identified by LC-MS/MS from PBMCs isolated from NOD mice after glucose challenge (20 mice). [file JEM_20202530_TableS3.xlsx]

## Sheet: Sheet1
List of MHC-II peptides identified by nLC-MS/MS from PBMCs isolated from NOD mice after glucose challenge (20 mice).
Uniprot Accession(s)	Peptide Name(s)	Peptide Sequence	PTM, Ascore	-10lgP	Mass	Length	ppm	m/z	z	RT	Area Sample 1	Scan	Source File	PTM
P68134, P62737, P68033, P63260, P63268	Acta1:54–68, Acta2:54–68, Actc1:54–68, Actg1:52–66, Actg2:53–67	SYVGDEAQSKRGILT		23.83	1622.83	15	0.3	541.95	3	57.13	52507	9077	Unanue_7995_200130_01.raw
P68134, P62737, P68033, P63260, P63268	Acta1:107–126, Acta2:107–126, Actc1:107–126, Actg1:105–124, Actg2:106–125,	LTEAPLNPKANREKmTQImF	M15:Oxidation (M):1000.00;M19:Oxidation (M):1000.00	22.34	2363.2	20	-0.4	591.807	4	66.02	169930	11530	Unanue_7995_200130_01.raw	Oxidation (M)
P68134, P62737, P68033, P63260, P63268	Acta1:135–144, Acta2:135–144, Actc1:135–144, Actg1:133–142, Actg2:134–143	YVAIQAVLSL		18.38	1075.63	10	-1.2	538.821	2	131.64	89558	40231	Unanue_7995_200130_01.raw
P68134, P62737, P68033, P63260, P63268	Acta1:180–191, Acta2:180–191, Actc1:180–191, Actg1:178–189, Actg2:179–190	LDLAGRDLTDYL		27.43	1363.7	12	-1.1	682.856	2	121.67	191490	35575	Unanue_7995_200130_01.raw
P68134, P62737, P68033, P63260, P63268	Acta1:181–191, Acta2:181–191, Actc1:181–191, Actg1:179–189, Actg2:180–190	DLAGRDLTDYL		21.83	1250.61	11	-1.3	626.314	2	113.31	1059100	31721	Unanue_7995_200130_01.raw
P68134, P62737, P68033, P63260, P63268	Acta1:182–191, Acta2:182–191, Actc1:182–191, Actg1:180–189, Actg2:181–190	LAGRDLTDYL		23.05	1135.59	10	-0.3	568.801	2	97.58	258220	24871	Unanue_7995_200130_01.raw
P68134, P62737, P68033, P63260, P63268	Acta1:230–256, Acta2:230–256, Actc1:230–256, Actg1:228–254, Actg2:229–255	ATAASSSSLEKSYELPDGQVITIGNER		29.11	2822.39	27	1.9	941.807	3	98.04	149840	25075	Unanue_7995_200130_01.raw
P68134, P62737, P68033, P63260, P63268	Acta1:239–255, Acta2:239–255, Actc1:239–255, Actg1:237–253, Actg2:238–254	EKSYELPDGqVITIGNE	Q10:Deamidation (NQ):41.57	18.71	1891.9	17	9.9	946.969	2	110.47	0	30530	Unanue_7995_200130_01.raw	Deamidation (NQ)
P68134, P62737, P68033, P63260, P63268	Acta1:242–257, Acta2:242–257, Actc1:242–257, Actg1:240–255, Actg2:241–256	YELPDGQVITIGNERF		24.92	1849.92	16	-4.5	925.964	2	118.79	66552	34293	Unanue_7995_200130_01.raw
P68134, P62737, P68033, P63260, P63268	Acta1:242–256, Acta2:242–256, Actc1:242–256, Actg1:240–254, Actg2:241–255	YELPDGQVITIGNER		26.23	1702.85	15	-2.1	852.432	2	104.01	1746600	27534	Unanue_7995_200130_01.raw
P68134, P62737, P68033, P63268	Acta1:71–85, Acta2:71–85, Actc1:71–85, Actg2:70–84	YPIEHGIITNWDDmE	M14:Oxidation (M):1000.00	33.61	1847.8	15	1.6	924.91	2	95.89	349120	24131	Unanue_7995_200130_01.raw	Oxidation (M)
P63260	Actg1:8–31	LVIDnGSGMcKAGFAGDDAPRAVF	N5:Deamidation (NQ):1000.00;C10:Cysteine oxidation to cysteic acid:1000.00	20.36	2459.11	24	0.9	820.711	3	98.01	122160	25122	Unanue_7995_200130_01.raw	Deamidation (NQ); Cysteine oxidation to cysteic acid
P63260	Actg1:95–105	RVAPEEHPVLL		28.29	1258.7	11	0.3	420.575	3	63.07	108880	10673	Unanue_7995_200130_01.raw
P63260	Actg1:95–104	RVAPEEHPVL		29.89	1145.62	10	0.9	382.881	3	46.89	2779100	6951	Unanue_7995_200130_01.raw
P63260	Actg1:105–150	LTEAPLNPKANREKMTQIMFETFNTPAMYVAIqAVLSLYASGRTTG	Q33:Deamidation (NQ):10.80	20.78	5074.56	46	2.8	1015.92	5	132.09	0	40452	Unanue_7995_200130_01.raw	Deamidation (NQ)
P63260	Actg1:154–176	DSGDGVTHTVPIYEGYALPHAIL		29.25	2424.2	23	0.7	809.073	3	123.12	170610	36305	Unanue_7995_200130_01.raw
P63260	Actg1:158–168	GVTHTVPIYEG		25.31	1171.59	11	0.2	586.801	2	65.06	170770	11222	Unanue_7995_200130_01.raw
P63260	Actg1:197–206	GYSFTTTAER		19	1131.52	10	-0.2	566.767	2	56.63	10855	8969	Unanue_7995_200130_01.raw
P61161	Actr2:22–31	YAGSNFPEHI		23.86	1133.51	10	-1.6	567.763	2	72.2	45524	13810	Unanue_7995_200130_01.raw
P61161	Actr2:288–297	AADIDTRSEF		22.06	1123.51	10	0	562.764	2	60.64	20038	10016	Unanue_7995_200130_01.raw
P07724	Alb:25–57	EAHKSEIAHRYNDLGEQHFKGLVLIAFSQYLQK		18.94	3869	33	-1.1	774.807	5	103.88	297620	27540	Unanue_7995_200130_01.raw
P07724	Alb:36–48	NDLGEQHFKGLVL		19.92	1468.77	13	-0.2	490.596	3	88.17	751830	20890	Unanue_7995_200130_01.raw
P07724	Alb:141–156	RPEAEAmCTSFKENPT	M7:Oxidation (M):1000.00	22.96	1825.8	16	-1.2	609.606	3	48.77	189540	7260	Unanue_7995_200130_01.raw	Oxidation (M)
P07724	Alb:560–577	KPKATAEQLKTVmDDFAQ	M13:Oxidation (M):1000.00	25.52	2036.02	18	0.4	510.014	4	57.97	41032	9310	Unanue_7995_200130_01.raw	Oxidation (M)
P07724	Alb:560–576	KPKATAEQLKTVmDDFA	M13:Oxidation (M):1000.00	23.79	1907.97	17	0.9	636.997	3	58.11	571720	9303	Unanue_7995_200130_01.raw	Oxidation (M)
P07724	Alb:560–575	KPKATAEQLKTVMDDF		25.88	1820.93	16	-0.8	607.985	3	75.49	528770	15227	Unanue_7995_200130_01.raw
P07724	Alb:560–574	KPKATAEQLKTVmDD	M13:Oxidation (M):1000.00	25.75	1689.86	15	0	564.294	3	36.49	383110	5524	Unanue_7995_200130_01.raw	Oxidation (M)
Q99NH0	Ankrd17:2195–2203	ASVLNVNHI		23.59	965.529	9	-0.8	483.772	2	69.97	67671	12914	Unanue_7995_200130_01.raw
P09813	Apoa2:53–70	KTSEIQSQAKAYFEKTHE		20.28	2124.05	18	0.8	532.02	4	55.04	41415	8560	Unanue_7995_200130_01.raw
P09813	Apoa2:54–70	TSEIQSQAKAYFEKTHE		31.37	1995.95	17	0.4	499.996	4	64.09	408980	10901	Unanue_7995_200130_01.raw
P09813	Apoa2:54–69	TSEIQSQAKAYFEKTH		38.31	1866.91	16	-1.3	467.735	4	61.8	227850	10314	Unanue_7995_200130_01.raw
P09813	Apoa2:54–67	TSEIQSQAKAYFEK		24.76	1628.8	14	-0.1	543.942	3	63.6	98012	10792	Unanue_7995_200130_01.raw
P12023	App:551–564	VPAVAEEIQDEVDE		23.19	1541.71	14	-0.3	771.862	2	106.48	192670	28744	Unanue_7995_200130_01.raw
Q8VDN2	Atp1a1:250–265	VEGTARGIVVYTGDRT		36.01	1692.88	16	-0.3	565.3	3	60.38	218760	9889	Unanue_7995_200130_01.raw
Q8VDN2	Atp1a1:250–264	VEGTARGIVVYTGDR		27.65	1591.83	15	0.7	531.618	3	59.38	337670	9622	Unanue_7995_200130_01.raw
Q8VDN2	Atp1a1:252–265	GTARGIVVYTGDRT		31.74	1464.77	14	-0.6	489.263	3	51.8	43995	7860	Unanue_7995_200130_01.raw
Q8VDN2	Atp1a1:252–264	GTARGIVVYTGDR		27.46	1363.72	13	0.6	455.581	3	50.67	97641	7623	Unanue_7995_200130_01.raw
P56480	Atp5f1b:508–529	YmVGPIEEAVAKADKLAEEHGS	M2:Oxidation (M):1000.00	31.14	2359.14	22	0	590.791	4	99.98	1365500	25786	Unanue_7995_200130_01.raw	Oxidation (M)
P56480	Atp5f1b:508–529	YMVGPIEEAVAKADKLAEEHGS		34.74	2343.14	22	-0.3	586.793	4	106.22	274200	28611	Unanue_7995_200130_01.raw
P56480	Atp5f1b:509–529	mVGPIEEAVAKADKLAEEHGS	M1:Oxidation (M):1000.00	21.37	2196.07	21	-0.7	550.025	4	93.21	115250	23079	Unanue_7995_200130_01.raw	Oxidation (M)
P28658	Atxn10:100–108	NSIRNLDTI		27.07	1044.56	9	0.1	523.285	2	65.03	290620	11219	Unanue_7995_200130_01.raw
P01029	C4b:1141–1158	VVIALHHGLDVFQDDDAK		35.38	1991.01	18	-0.9	664.677	3	85.69	828650	19879	Unanue_7995_200130_01.raw
P01029	C4b:1141–1157	VVIALHHGLDVFQDDDA		36.34	1862.92	17	1	621.98	3	99.24	360750	25629	Unanue_7995_200130_01.raw
P01029	C4b:1141–1156	VVIALHHGLDVFQDDD		27.43	1791.88	16	-2.9	598.299	3	99.78	114510	25773	Unanue_7995_200130_01.raw
P01029	C4b:1142–1157	VIALHHGLDVFQDDDA		24.3	1763.85	16	-2.1	588.955	3	90.84	58586	22069	Unanue_7995_200130_01.raw
P01029	C4b:1143–1157	IALHHGLDVFQDDDA		25.54	1664.78	15	-0.5	555.933	3	85.42	276110	19678	Unanue_7995_200130_01.raw
P01029	C4b:1144–1158	ALHHGLDVFQDDDAK		27.31	1679.79	15	-1	560.937	3	59.26	76604	9608	Unanue_7995_200130_01.raw
P01029	C4b:1144–1156	ALHHGLDVFQDDD		23.72	1480.66	13	0.2	494.56	3	72.78	161310	14064	Unanue_7995_200130_01.raw
Q60865	Caprin1:96–104	KYQEVTNNL		25.79	1107.56	9	0.4	554.785	2	50.54	193800	7606	Unanue_7995_200130_01.raw
P80315	Cct4:522–539	ATETVRSILKIDDVVNTR		22.51	2029.12	18	-0.3	677.379	3	83.19	110700	18828	Unanue_7995_200130_01.raw
P46414	Cdkn1b:33–41	FGPVNHEEL		24.7	1040.49	9	1.5	521.254	2	65.23	655510	11275	Unanue_7995_200130_01.raw
P48771	Cox7a2:54–83	LYRATmALTLGGTAYAIYLLAmAAFPKKQN	M6:Oxidation (M):1000.00;M22:Oxidation (M):1000.00	25.4	3292.74	30	-2.5	1098.58	3	129.81	0	39409	Unanue_7995_200130_01.raw	Oxidation (M)
Q9ET22	Dpp7:104–119	LAAQQEALLVFAEHRY		34.16	1857.97	16	-1.6	620.331	3	105.46	146190	28278	Unanue_7995_200130_01.raw
P20693	Fcer2:215–233	SDLQGRLVSIHSQKEQDFL		18.79	2199.13	19	0.1	550.789	4	79.91	448770	17276	Unanue_7995_200130_01.raw
P20693	Fcer2:215–231	SDLQGRLVSIHSQKEQD		21.99	1938.98	17	0.3	647.333	3	51.65	82115	7817	Unanue_7995_200130_01.raw
P20693	Fcer2:216–233	DLQGRLVSIHSQKEQDFL		20.3	2112.1	18	-0.6	529.031	4	84.27	1307000	19232	Unanue_7995_200130_01.raw
P20693	Fcer2:216–232	DLQGRLVSIHSQKEQDF		30.93	1999.01	17	-1	667.344	3	70.36	1131700	13029	Unanue_7995_200130_01.raw
P20693	Fcer2:216–231	DLQGRLVSIHSQKEQD		30.69	1851.94	16	-0.2	618.322	3	55.04	1556600	8535	Unanue_7995_200130_01.raw
P20693	Fcer2:216–230	DLQGRLVSIHSQKEQ		24.02	1736.92	15	-0.2	435.236	4	53.45	117640	8223	Unanue_7995_200130_01.raw
P20693	Fcer2:216–229	DLQGRLVSIHSQKE		20.63	1608.86	14	0.4	537.294	3	54.11	62745	8368	Unanue_7995_200130_01.raw
P20693	Fcer2:217–232	LQGRLVSIHSQKEQDF		27.79	1883.99	16	-0.4	472.003	4	55.17	533470	8576	Unanue_7995_200130_01.raw
P20693	Fcer2:217–231	LQGRLVSIHSQKEQD		21.16	1736.92	15	-1.6	435.236	4	21.86	66917	3188	Unanue_7995_200130_01.raw
P20693	Fcer2:219–232	GRLVSIHSQKEQDF		19.1	1642.84	14	1.2	411.718	4	46.19	26027	6860	Unanue_7995_200130_01.raw
E9PV24	Fga:20–36	TDTEDKGEFLSEGGGVR		39.29	1795.82	17	-1.9	599.614	3	59.16	224970	9572	Unanue_7995_200130_01.raw
P58462, Q9DBY0	Foxp1:217–225, Foxp4:193–201	QQLQQQHLL		22.5	1134.61	9	-1.2	568.314	2	59.68	340690	9719	Unanue_7995_200130_01.raw
P29391	Ftl1:165–183	APQGSLGEYLFERLTLKHD		35.22	2173.12	19	-0.4	544.286	4	110.78	2083400	30574	Unanue_7995_200130_01.raw
Q01514	Gbp1:461–469	KYFESKEDL		21.61	1157.56	9	-1.3	579.787	2	48.42	31689	7225	Unanue_7995_200130_01.raw
P21614	Gc:389–405	SPLLKRQLTSFIEKGQE		41.07	1973.09	17	0.6	658.706	3	76.08	1586100	15606	Unanue_7995_200130_01.raw
Q60648	Gm2a:78–91	APQKVELTVEKEVA		20.16	1539.85	14	1.1	514.291	3	61.12	71509	10102	Unanue_7995_200130_01.raw
P84244, P02301, P84228, P68433	H3f3b:63–71, H3f3c:63–71, Hist1h3b:63–71, Hist1h3i:63–71	IRKLPFQRL		20.68	1169.74	9	-1.9	390.92	3	54.92	1522400	8521	Unanue_7995_200130_01.raw
P01942	Hba:111–142	ASHHPADFTPAVHASLDKFLASVSTVLTSKYR		47.9	3452.78	32	-1.1	691.563	5	120.83	5580400	35129	Unanue_7995_200130_01.raw
P01942	Hba:122–142	VHASLDKFLASVSTVLTSKYR		41.27	2321.27	21	-1	581.325	4	113.19	267160	31728	Unanue_7995_200130_01.raw
P01942	Hba:124–142	ASLDKFLASVSTVLTSKYR		30.59	2085.15	19	-1.3	522.293	4	123.04	437690	36206	Unanue_7995_200130_01.raw
P01942	Hba:130–142	LASVSTVLTSKYR		26.2	1423.8	13	0.1	475.608	3	69.26	65324	12664	Unanue_7995_200130_01.raw
P01942	Hba:131–142	ASVSTVLTSKYR		30	1310.72	12	0.3	437.914	3	56.34	0	8901	Unanue_7995_200130_01.raw
A8DUK4	Hbb-bs:2–42	VHLTDAEKAAVSGLWGKVNADEVGGEALGRLLVVYPWTQRY		53.25	4467.33	41	0	894.474	5	128.17	1827600	38697	Unanue_7995_200130_01.raw
A8DUK4	Hbb-bs:2–33	VHLTDAEKAAVSGLWGKVNADEVGGEALGRLL		51.25	3274.73	32	-1.4	819.689	4	123.1	1137800	36222	Unanue_7995_200130_01.raw
A8DUK4	Hbb-bs:2–32	VHLTDAEKAAVSGLWGKVNADEVGGEALGRL		49.94	3161.65	31	-0.8	791.418	4	112.76	5460000	31469	Unanue_7995_200130_01.raw
A8DUK4	Hbb-bs:2–15	VHLTDAEKAAVSGL		30.69	1409.75	14	-1.3	470.924	3	76.33	0	15673	Unanue_7995_200130_01.raw
A8DUK4	Hbb-bs:2–14	VHLTDAEKAAVSG		18.26	1296.67	13	1	433.23	3	51.4	48834	7782	Unanue_7995_200130_01.raw
A8DUK4	Hbb-bs:17–33	GKVNADEVGGEALGRLL		26.54	1696.91	17	-2.1	566.643	3	91.75	236030	22352	Unanue_7995_200130_01.raw
A8DUK4	Hbb-bs:17–32	GKVNADEVGGEALGRL		19.31	1583.83	16	-2	528.948	3	71.16	59290	13392	Unanue_7995_200130_01.raw
A8DUK4	Hbb-bs:18–33	KVNADEVGGEALGRLL		32.83	1639.89	16	-3.4	547.635	3	91.83	52085	22460	Unanue_7995_200130_01.raw
A8DUK4	Hbb-bs:21–33	ADEVGGEALGRLL		33.16	1298.68	13	-0.4	650.348	2	103.15	231060	27298	Unanue_7995_200130_01.raw
A8DUK4	Hbb-bs:34–42	VVYPWTQRY		20.93	1210.61	9	0	606.314	2	87.79	59119	20757	Unanue_7995_200130_01.raw
A8DUK4	Hbb-bs:43–60	FDSFGDLSSASAImGNAK	M14:Oxidation (M):1000.00	18.79	1832.83	18	2.1	917.422	2	96	21066	24254	Unanue_7995_200130_01.raw	Oxidation (M)
A8DUK4	Hbb-bs:116–147	GHHLGKDFTPAAqAAFQKVVAGVAAALAHKYH	Q13:Deamidation (NQ):0.00	24.98	3311.73	32	3.6	552.965	6	113.27	197910	31810	Unanue_7995_200130_01.raw	Deamidation (NQ)
A8DUK4	Hbb-bs:116–147	GHHLGKDFTPAAQAAFqKVVAGVAAALAHKYH	Q17:Deamidation (NQ):0.00	28.77	3311.73	32	3.6	552.965	6	113.27	197910	31738	Unanue_7995_200130_01.raw	Deamidation (NQ)
A8DUK4	Hbb-bs:116–147	GHHLGKDFTPAAQAAFQKVVAGVAAALAHKYH		36.72	3310.75	32	0.2	552.799	6	113.41	350080	31738	Unanue_7995_200130_01.raw
P02104	Hbb-y:4–33	FTAEEKTLInGLWSKVnVEEVGGEALGRLL	N10:Deamidation (NQ):1000.00;N17:Deamidation (NQ):1000.00	23.66	3273.71	30	2.5	819.438	4	123.44	0	36415	Unanue_7995_200130_01.raw	Deamidation (NQ)
Q8BG05	Hnrnpa3:38–54	FIGGLSFETTDDSLREH		30.7	1922.9	17	1.1	641.975	3	98.13	272100	25139	Unanue_7995_200130_01.raw
Q8BG05	Hnrnpa3:128–145	IFVGGIKEDTEEYNLRDY		23.72	2160.04	18	0.4	721.02	3	93.34	853640	23035	Unanue_7995_200130_01.raw
P63038	Hspd1:164–183	TPEEIAQVATISANGDKDIG		20.28	2028	20	0.9	677.008	3	93.69	60938	23246	Unanue_7995_200130_01.raw
P63038	Hspd1:167–183	EIAQVATISANGDKDIG		36.01	1700.86	17	0	851.436	2	78.31	377810	16593	Unanue_7995_200130_01.raw
Q07113	Igf2r:2462–2478	KPTAPAKLVSFHDDSDE		20.74	1855.9	17	0.5	619.639	3	54.66	11101	8498	Unanue_7995_200130_01.raw
P01837	Igkc:43–62	IDGSERQNGVLNSWTDQDSK		22.8	2248.04	20	-0.1	750.352	3	69.62	388290	12738	Unanue_7995_200130_01.raw
P01837	Igkc:44–62	DGSERQNGVLNSWTDQDSK		33.18	2134.95	19	0.8	712.658	3	68.08	164510	12188	Unanue_7995_200130_01.raw
P01837	Igkc:46–62	SERQNGVLNSWTDQDSK		33.65	1962.9	17	0.5	655.309	3	59.95	466750	9775	Unanue_7995_200130_01.raw
P01837	Igkc:47–62	ERQNGVLNSWTDQDSK		39	1875.87	16	1.1	626.298	3	60.68	317820	9967	Unanue_7995_200130_01.raw
P01837	Igkc:47–60	ERQNGVLNSWTDQD		21.01	1660.74	14	0.2	831.38	2	76.75	128550	15806	Unanue_7995_200130_01.raw
P01325	Ins1C:37–56	PQVEqLELGGSPGDLQTLAL	Q5:Deamidation (NQ):47.09	39.25	2065.06	20	0.9	1033.54	2	131.21	1627600	40012	Unanue_7995_200130_01.raw	Deamidation (NQ)
P01325	Ins1C:37–56	PQVEQLELGGSPGDLQTLAL		44.33	2064.07	20	-0.4	1033.04	2	130.72	21161000	39794	Unanue_7995_200130_01.raw
P01325	Ins1C:37–52	PQVEQLELGGSPGDLQ		21.19	1665.82	16	-1.9	833.916	2	105.27	0	28202	Unanue_7995_200130_01.raw
P01325	Ins1C:37–51	PQVEQLELGGSPGDL		25.92	1537.76	15	3.8	769.891	2	112.35	135600	31327	Unanue_7995_200130_01.raw
P01325	Ins1C:37–50	PqVEQLELGGSPGD	Q2:Deamidation (NQ):38.16	27.95	1425.66	14	0.7	713.839	2	96.77	223000	24544	Unanue_7995_200130_01.raw	Deamidation (NQ)
P01325	Ins1C:37–50	PQVEQLELGGSPGD		29.64	1424.68	14	0	713.346	2	93.33	475630	23056	Unanue_7995_200130_01.raw
P01325	Ins1C:37–49	PqVEqLELGGSPG	Q2:Deamidation (NQ):1000.00;Q5:Deamidation (NQ):1000.00	31.34	1311.62	13	0.8	656.817	2	97.9	392520	25007	Unanue_7995_200130_01.raw	Deamidation (NQ)
P01325	Ins1C:37–49	PQVEqLELGGSPG	Q5:Deamidation (NQ):38.16	31.7	1310.64	13	1.5	656.326	2	94.3	524560	23561	Unanue_7995_200130_01.raw	Deamidation (NQ)
P01325	Ins1C:37–47	PqVEqLELGGS	Q2:Deamidation (NQ):1000.00;Q5:Deamidation (NQ):1000.00	23.62	1157.55	11	-1	579.779	2	95.9	94727	24155	Unanue_7995_200130_01.raw	Deamidation (NQ)
P01325	Ins1C:37–47	PqVEQLELGGS	Q2:Deamidation (NQ):38.16	25.68	1156.56	11	-0.2	579.288	2	92.21	397360	22445	Unanue_7995_200130_01.raw	Deamidation (NQ)
P01325	Ins1C:37–47	PQVEQLELGGS		26.75	1155.58	11	0.1	578.796	2	88.27	3984100	20880	Unanue_7995_200130_01.raw
P01325	Ins1C:37–46	PqVEQLELGG	Q2:Deamidation (NQ):29.32	21.31	1069.53	10	1.1	535.773	2	93.47	1633100	22965	Unanue_7995_200130_01.raw	Deamidation (NQ)
P01325	Ins1C:37–46	PQVEQLELGG		20.56	1068.55	10	0.4	535.28	2	89.21	6298400	21381	Unanue_7995_200130_01.raw
P01325	Ins1C:37–45	PQVEQLELG		22.94	1011.52	9	-3	506.767	2	90.84	1418000	21971	Unanue_7995_200130_01.raw
P01325	Ins1C:42–56	LELGGSPGDLQTLAL		24.72	1482.79	15	-0.8	742.403	2	130.39	599910	39659	Unanue_7995_200130_01.raw
P01325	Ins1C:47–56	SPGDLqTLAL	Q6:Deamidation (NQ):1000.00	18.75	1014.52	10	-0.1	1015.53	1	119.08	869780	34548	Unanue_7995_200130_01.raw	Deamidation (NQ)
P01325	Ins1C:48–56	PGDLqTLAL	Q5:Deamidation (NQ):1000.00	19.55	927.491	9	-1.1	464.752	2	115.86	0	32952	Unanue_7995_200130_01.raw	Deamidation (NQ)
P01325	Ins1C:48–56	PGDLQTLAL		26.54	926.507	9	0.6	927.515	1	110.36	1173800	30547	Unanue_7995_200130_01.raw
P01325	Ins1C:51–61	LQTLALEVARq	Q11:Deamidation (NQ):109.88	25.29	1241.7	11	0.8	621.857	2	86.11	30005000	20071	Unanue_7995_200130_01.raw	Deamidation (NQ)
P01325	Ins1C:51–61	LqTLALEVARq	Q2:Deamidation (NQ):1000.00;Q11:Deamidation (NQ):1000.00	24.83	1242.68	11	5.5	622.352	2	92.27	27413000	22653	Unanue_7995_200130_01.raw	Deamidation (NQ)
P01325	Ins1C:51–61	LqTLALEVARQ	Q2:Deamidation (NQ):77.96	26.45	1241.7	11	0.8	621.857	2	87.37	13100000	20803	Unanue_7995_200130_01.raw	Deamidation (NQ)
P01325	Ins1C:51–61	LQTLALEVARQ		24.4	1240.71	11	-0.5	414.578	3	83.08	12671000	18867	Unanue_7995_200130_01.raw
P01325	Ins1C:51–60	LqTLALEVAR	Q2:Deamidation (NQ):1000.00	24.49	1113.64	10	-0.2	557.827	2	87.39	678020	20562	Unanue_7995_200130_01.raw	Deamidation (NQ)
P01325	Ins1C:51–60	LQTLALEVAR		19.11	1112.66	10	-0.4	557.335	2	83.49	396450	18863	Unanue_7995_200130_01.raw
P01326	Ins2B:9–23	SHLVEALYLVcGERG	C11:Cysteine oxidation to cysteic acid:1000.00	43.61	1692.81	15	-0.7	847.414	2	99.74	16533000	25984	Unanue_7995_200130_01.raw	Cysteine oxidation to cysteic acid
P01326	Ins2B:9–22	SHLVEALYLVcGER	C11:Cysteine oxidation to cysteic acid:1000.00	43.04	1635.79	14	0.9	818.904	2	100	230700	25881	Unanue_7995_200130_01.raw	Cysteine oxidation to cysteic acid
P01326	Ins2B:9–20	SHLVEALYLVcG	C11:Cysteine oxidation to cysteic acid:1000.00	27.73	1350.65	12	0.1	676.332	2	121.08	287030	35280	Unanue_7995_200130_01.raw	Cysteine oxidation to cysteic acid
P01326	Ins2B:9–19	SHLVEALYLVc	C11:Cysteine oxidation to cysteic acid:1000.00	20.55	1293.63	11	-0.6	647.821	2	120.8	105260	35193	Unanue_7995_200130_01.raw	Cysteine oxidation to cysteic acid
P01326	Ins2B:9–18	SHLVEALYLV		30.65	1142.63	10	-0.6	572.324	2	110.4	5789000	30417	Unanue_7995_200130_01.raw
P01326	Ins2B:9–17	SHLVEALYL		23.95	1043.57	9	-0.5	522.79	2	98.13	1014900	25058	Unanue_7995_200130_01.raw
P01326, P01325	Ins2B:10–23, Ins1B:10–23	HLVEALYLVcGERG	C10:Cysteine oxidation to cysteic acid:1000.00	35.63	1605.78	14	0	803.898	2	99.9	199770	25807	Unanue_7995_200130_01.raw	Cysteine oxidation to cysteic acid
P01326, P01325	Ins2B:11–23, Ins1B:11–23	LVEALYLVcGERG	C9:Cysteine oxidation to cysteic acid:1000.00	36.61	1468.72	13	0.2	735.369	2	115.22	676720	32599	Unanue_7995_200130_01.raw	Cysteine oxidation to cysteic acid
P01326, P01325	Ins2:12–23, Ins1:12–23	VEALYLVcGERG	C8:Cysteine oxidation to cysteic acid:1000.00	29.79	1355.64	12	-0.9	678.826	2	100.38	230500	26048	Unanue_7995_200130_01.raw	Cysteine oxidation to cysteic acid
P01326, P01325	Ins2:14–23, Ins1:14–23	ALYLVcGERG	C6:Cysteine oxidation to cysteic acid:1000.00	29.23	1127.53	10	-0.6	564.771	2	87.79	169260	20768	Unanue_7995_200130_01.raw	Cysteine oxidation to cysteic acid
P01326, P01325	Ins2B:15–23, Ins1B:15–23	LYLVcGERG	C5:Cysteine oxidation to cysteic acid:1000.00	27.97	1056.49	9	-0.9	529.252	2	84.53	307950	19435	Unanue_7995_200130_01.raw	Cysteine oxidation to cysteic acid
P01326	Ins2C:37–47	PqVAqLELGGG	Q2:Deamidation (NQ):1000.00;Q5:Deamidation (NQ):1000.00	23.83	1069.53	11	-0.5	535.772	2	98.87	60285	25451	Unanue_7995_200130_01.raw	Deamidation (NQ)
P01326	Ins2C:37–47	PQVAQLELGGG		24.63	1067.56	11	1.1	534.788	2	90.91	435040	22035	Unanue_7995_200130_01.raw
P01326	Ins2C:48–58	PGAGDLQTLAL		20.77	1054.57	11	-1.3	528.289	2	113.57	38617	31934	Unanue_7995_200130_01.raw
Q9JKF1	Iqgap1:1477–1485	RYQELINDI		18.87	1162.6	9	0	582.306	2	84.25	0	19283	Unanue_7995_200130_01.raw
P11835	Itgb2:161–172	ITESGRIGFGSF		18.11	1269.64	12	0.3	635.825	2	92.58	136590	22792	Unanue_7995_200130_01.raw
O89051	Itm2b:112–125	YQTIEENIKIFEED		18.99	1769.84	14	-1.6	885.924	2	108.08	1012500	29383	Unanue_7995_200130_01.raw
O89051	Itm2b:112–124	YQTIEENIKIFEE		25.46	1654.81	13	0.7	828.412	2	106.09	109290	28524	Unanue_7995_200130_01.raw
O89051	Itm2b:127–143	VEFISVPVPEFADSDPA		21.69	1817.87	17	0.2	909.944	2	131.79	478280	40304	Unanue_7995_200130_01.raw
O89051	Itm2b:198–214	LIHEHmVITDRIENVDN	M6:Oxidation (M):1000.00	24.54	2063.01	17	0.7	516.76	4	60.72	160700	9990	Unanue_7995_200130_01.raw	Oxidation (M)
O89051	Itm2b:198–213	LIHEHmVITDRIENVD	M6:Oxidation (M):1000.00	36.52	1948.97	16	-0.3	650.663	3	64.33	6824800	10965	Unanue_7995_200130_01.raw	Oxidation (M)
O89051	Itm2b:198–213	LIHEHMVITDRIENVD		22.95	1932.97	16	0.8	645.332	3	72.04	247270	13775	Unanue_7995_200130_01.raw
O89051	Itm2b:198–211	LIHEHmVITDRIEN	M6:Oxidation (M):1000.00	26.98	1734.87	14	-1.6	579.297	3	51	115080	7686	Unanue_7995_200130_01.raw	Oxidation (M)
O89051	Itm2b:199–213	IHEHmVITDRIENVD	M5:Oxidation (M):1000.00	27.78	1835.88	15	0.5	612.969	3	57.47	85421	9135	Unanue_7995_200130_01.raw	Oxidation (M)
Q91VK4	Itm2c:6–21	FQPAVAGIKADKADKA		28.74	1628.89	16	-1.4	543.969	3	48.55	327020	7264	Unanue_7995_200130_01.raw
P52332	Jak1:367–375	SYFPEITHI		24.19	1105.54	9	-1.8	553.779	2	102.85	823580	27073	Unanue_7995_200130_01.raw
P02535	Krt10:166–177	EESNYELEGKIK		31.94	1437.7	12	-0.2	480.24	3	50.42	2465300	7557	Unanue_7995_200130_01.raw
P02535	Krt10:220–235	LQIDNARLAADDFRLK		28.18	1858.01	16	-0.8	465.508	4	83.59	81804	18978	Unanue_7995_200130_01.raw
P02535	Krt10:220–228	LQIDNARLA		19.16	1012.57	9	0.4	507.291	2	68.32	2047500	12246	Unanue_7995_200130_01.raw
P02535	Krt10:264–274	KSDLEMQIESL		19.54	1291.63	11	-2.7	646.822	2	90.84	782030	22002	Unanue_7995_200130_01.raw
P02535	Krt10:300–312	VNVEmNAAPGVDL	M5:Oxidation (M):1000.00	18.75	1343.64	13	-2.4	672.825	2	93.14	303060	23016	Unanue_7995_200130_01.raw	Oxidation (M)
P02535	Krt10:374–385	EIELQSQLALKQ		20.99	1398.77	12	1.6	700.394	2	87.23	145340	20546	Unanue_7995_200130_01.raw
P02535	Krt10:374–384	EIELQSQLALK		22.53	1270.71	11	3.4	636.366	2	89.07	94688	21333	Unanue_7995_200130_01.raw
P02535	Krt10:411–424	ALEEQLQQIRAETE		23.87	1656.83	14	-1.6	829.422	2	89.73	26464	21582	Unanue_7995_200130_01.raw
P02535	Krt10:411–422	ALEEQLQQIRAE		26.69	1426.74	12	0.8	714.379	2	78.74	690330	16720	Unanue_7995_200130_01.raw
P02535	Krt10:411–420	ALEEQLQQIR		25.6	1226.66	10	-0.6	614.338	2	71.04	682590	13294	Unanue_7995_200130_01.raw
P02535	Krt10:413–422	EEQLQQIRAE		25.83	1242.62	10	0.1	622.317	2	54.33	371300	8387	Unanue_7995_200130_01.raw
P50446	Krt6a:8–16	KSqTSHRGY	Q3:Deamidation (NQ):1000.00	18.54	1063.5	9	-6.8	532.756	2	58	3220.4	9299	Unanue_7995_200130_01.raw	Deamidation (NQ)
P50446	Krt6a:252–260	AENEFVTLK		24.55	1049.54	9	-0.8	525.777	2	65.5	62383	11370	Unanue_7995_200130_01.raw
P50446, Q6NXH9, Q8BGZ7, Q3UV17, Q8VED5, E9Q1Z0	Krt6a:160–176, Krt73:139–155, Krt75:158–174, Krt76:173–189, Krt79:147–163, Krt90:151–167	NNKFASFIDKVRFLEQQ		30.38	2083.09	17	-1.8	695.368	3	103.52	167270	27444	Unanue_7995_200130_01.raw
P50446, Q8BGZ7	Krt6a:310–327, Krt75:308–325	SmDNNRSLDLDSIIAEVK	M2:Oxidation (M):1000.00	31.46	2034.99	18	-1	679.336	3	107.77	2243600	29260	Unanue_7995_200130_01.raw	Oxidation (M)
P50446, Q8BGZ7	Krt6a:310–327, Krt75:308–325	SmDnNRSLDLDSIIAEVK	M2:Oxidation (M):1000.00;N4:Deamidation (NQ):0.00	21.12	2035.97	18	7.5	679.67	3	108.1	0	29446	Unanue_7995_200130_01.raw	Oxidation (M); Deamidation (NQ)
P50446, Q8BGZ7	Krt6a:312–327, Krt75:310–325	DNNRSLDLDSIIAEVK		29.21	1800.92	16	0.9	601.315	3	115.01	169300	32526	Unanue_7995_200130_01.raw
Q6NXH9/Q8VED5	Krt73:117–125/Krt79:125–133	NVELDPEIQ/NVEIDPEIQ		27.25	1055.51	9	-0.6	1056.52	1	87.94	1745800	20929	Unanue_7995_200130_01.raw
Q6NXH9, E9Q1Z0	Krt73:424–434, Krt90:434–444	LALDIEIATYR		22.76	1276.7	11	-1.8	639.357	2	109.57	338590	30059	Unanue_7995_200130_01.raw
Q3UV17	Krt76:343–357	AQYEDIAQKSKAEAE		30.58	1679.8	15	1.1	560.941	3	46.6	396970	6908	Unanue_7995_200130_01.raw
Q8VED5	Krt79:298–315	SmDNNRNLDLDSIIAEVK	M2:Oxidation (M):1000.00	21.35	2062	18	-0.2	688.341	3	106.56	146560	28775	Unanue_7995_200130_01.raw	Oxidation (M)
Q61233	Lcp1:532–544	AQKSSSIASFKDP		19.83	1364.69	13	1	455.906	3	44.07	24760	6504	Unanue_7995_200130_01.raw
O54974	Lgals7:47–56	AALHFNPRLD		23.76	1152.6	10	-0.6	385.208	3	66.26	70295	11612	Unanue_7995_200130_01.raw
Q8C129	Lnpep:191–206	RGSVTISLQALQDTRD		23.18	1758.92	16	1.4	587.316	3	80.93	100910	17761	Unanue_7995_200130_01.raw
Q8C129	Lnpep:192–206	GSVTISLQALQDTRD		28.76	1602.82	15	0.4	802.418	2	97.97	85373	25083	Unanue_7995_200130_01.raw
Q8VDD5	Myh9:515–527	IEKPAGPPGILAL		30.15	1274.76	13	-1.1	638.386	2	103.86	381830	27545	Unanue_7995_200130_01.raw
O09043	Napsa:387–398	VGPRVGLARAQS		29.45	1209.69	12	-0.5	404.238	3	21.98	866660	3227	Unanue_7995_200130_01.raw
Q8R0W6	Ndfip1:83–99	KTEATIPLVPGRDEDFV		21.63	1885.98	17	0.5	629.667	3	94.45	182250	23546	Unanue_7995_200130_01.raw
Q8R0W6	Ndfip1:83–97	KTEATIPLVPGRDED		22.64	1639.84	15	0.2	547.621	3	68.81	219800	12447	Unanue_7995_200130_01.raw
Q8R0W6	Ndfip1:83–96	KTEATIPLVPGRDE		28.17	1524.81	14	-0.4	509.279	3	67.52	238600	11994	Unanue_7995_200130_01.raw
Q8CIN4	Pak2:160–176	KGSETSAVVTEEDDDDE		19.6	1824.74	17	1.9	913.378	2	47.24	15278	7031	Unanue_7995_200130_01.raw
Q8BGX1	Pced1b:138–146	SYKQNLENL		20.04	1107.56	9	0.4	554.785	2	59	96612	9542	Unanue_7995_200130_01.raw
P62962	Pfn1:43–59	ITPAEVGVLVGKDRSSF		21.91	1773.96	17	0.7	592.328	3	96.26	444930	24257	Unanue_7995_200130_01.raw
P62962	Pfn1:43–57	ITPAEVGVLVGKDRS		20.77	1539.86	15	0	514.295	3	79.34	163420	17034	Unanue_7995_200130_01.raw
P62962	Pfn1:43–56	ITPAEVGVLVGKDR		26.99	1452.83	14	-1.7	485.283	3	80.35	229160	17434	Unanue_7995_200130_01.raw
P62962	Pfn1:44–59	TPAEVGVLVGKDRSSF		37.22	1660.88	16	-0.6	554.633	3	78.15	282120	16480	Unanue_7995_200130_01.raw
P62962	Pfn1:44–57	TPAEVGVLVGKDRS		25.64	1426.78	14	-0.3	476.6	3	59.87	256630	9748	Unanue_7995_200130_01.raw
P62962	Pfn1:44–56	TPAEVGVLVGKDR		37.42	1339.75	13	-0.4	447.589	3	60.63	499150	9996	Unanue_7995_200130_01.raw
Q8VCI0	Plbd1:128–144	KNPSIVKKVQDFmEKQE	M13:Oxidation (M):1000.00	28.02	2063.07	17	-0.1	516.775	4	50.75	116220	7650	Unanue_7995_200130_01.raw	Oxidation (M)
Q8VCI0	Plbd1:129–144	NPSIVKKVQDFmEKQE	M12:Oxidation (M):1000.00	18.23	1934.98	16	-0.7	645.999	3	60.6	142350	9949	Unanue_7995_200130_01.raw	Oxidation (M)
P17742	Ppia:8–23	FDITADDEPLGRVSFE		24.17	1809.84	16	-0.6	905.928	2	118.94	267690	34309	Unanue_7995_200130_01.raw
P17742	Ppia:9–23	DITADDEPLGRVSFE		22.38	1662.77	15	-0.2	832.394	2	108.19	188320	29445	Unanue_7995_200130_01.raw
P97371	Psme1:6–20	VHPEAQAKVDVFRED		41.97	1738.86	15	-0.2	435.723	4	54.62	41687	8461	Unanue_7995_200130_01.raw
P97371	Psme1:7–21	HPEAQAKVDVFREDL		27.58	1752.88	15	-1.3	585.3	3	67.41	127800	11954	Unanue_7995_200130_01.raw
P97371	Psme1:7–20	HPEAQAKVDVFRED		33.51	1639.8	14	0.2	547.606	3	49.87	190160	7465	Unanue_7995_200130_01.raw
P06800	Ptprc:695–710	TYINASYIDGFKEPRK		21.61	1900.97	16	0.3	476.25	4	72.69	0	14065	Unanue_7995_200130_01.raw
Q61838	Pzp:908–921	KDTVVKSVIVEPEG		22.51	1498.82	14	0.4	500.615	3	61.87	69382	10323	Unanue_7995_200130_01.raw
Q91V41	Rab14:126–141	ADLEAQRDVTYEEAKQ		34.05	1864.88	16	0.3	622.634	3	53.45	45335	8220	Unanue_7995_200130_01.raw
P62827	Ran:168–216	LIGDPNLEFVAMPALAPPEVVMDPALAAQYEHDLEVAQTTALPDEDDDL		26.61	5258.52	49	-1.6	1315.64	4	135.11	0	41891	Unanue_7995_200130_01.raw
A2A7Q9	Rnf19b:89–104	AEAEAEAVAAGPEEDE		21.47	1586.66	16	1.3	794.337	2	66.87	6901.6	11807	Unanue_7995_200130_01.raw
P18654	Rps6ka3:487–495	KYVYVVTEL		18.16	1112.61	9	-0.7	557.313	2	90.28	120510	21774	Unanue_7995_200130_01.raw
P27005	S100a8:2–12	PSELEKALSNL		34.55	1199.64	11	-1	600.827	2	102.99	7845300	27113	Unanue_7995_200130_01.raw
Q8BGG0	Slc30a8:313–322	ILSVHVATAA		26.55	980.565	10	-0.3	491.29	2	67.82	173210	12109	Unanue_7995_200130_01.raw
P16546	Sptan1:381–389	KALINADEL		22.78	985.544	9	-0.1	493.779	2	73.62	1211400	14429	Unanue_7995_200130_01.raw
Q921I1	Tf:335–348	GHNYVTAIRNQQEG		24.44	1585.76	14	-1.3	529.593	3	42.69	329850	6261	Unanue_7995_200130_01.raw
P26039	Tln1:2470–2485	LVKAAQKAAAFEDQEN		33.95	1731.88	16	1	578.301	3	48.67	130410	7271	Unanue_7995_200130_01.raw
Q8R4P5	Tmc1:743–751	KKMAAARAA		19.31	916.528	9	-3.9	459.269	2	73.07	49347	14164	Unanue_7995_200130_01.raw
Q9WUU8	Tnip1:357–374	DLQKQVTELEAEREQKQR		26.18	2227.16	18	-0.5	557.796	4	61.5	32753	10225	Unanue_7995_200130_01.raw
Q9CQU0	Txndc12:88–114	VmVNLEDEEEPRDEDFSPDGGYIPRIL	M2:Oxidation (M):1000.00	21.79	3149.45	27	0	1050.82	3	119.5	3773	34635	Unanue_7995_200130_01.raw	Oxidation (M)
Q9CQU0	Txndc12:90–114	VNLEDEEEPRDEDFSPDGGYIPRIL		19.66	2903.35	25	0.3	968.79	3	117.19	140030	33549	Unanue_7995_200130_01.raw
Q9CQU0	Txndc12:93–114	EDEEEPRDEDFSPDGGYIPRIL		27.88	2577.15	22	-1.1	860.057	3	113.38	211070	31824	Unanue_7995_200130_01.raw
Q8CCJ3	Ufl1:43–51	KQLEVVHTL		24.42	1065.62	9	-0.1	533.816	2	53	57273	8118	Unanue_7995_200130_01.raw
P59016	Vps33b:96–104	ASLVNADKL		22.13	929.518	9	0.4	465.767	2	63.32	69836	10723	Unanue_7995_200130_01.raw
P62960	Ybx1:306–322	PPAENSSAPEAEQGGAE		26.68	1639.7	17	2	820.857	2	44.39	19200	6581	Unanue_7995_200130_01.raw
